# Supplementary material for: Short-term bridging and bird-dog exercise programs did not enhance trunk performance and whole-body dynamic balance in young physically active males: A double-blind randomized trial
Source: PLoS One. 2025 Jun 5;20(6):e0325040. doi: 10.1371/journal.pone.0325040 (PMC12140198; doi:10.1371/journal.pone.0325040)
Supplement: S1 Data — (XLSX) [file pone.0325040.s002.xlsx]

## Sheet: US
SUBJECT	GROUP	US_T2_AV2_CIR_P3	US_T3_AV2_CIR_P3	US_MC_ABS	US_MC_R
S12	1	5.75422	5.49773	-0.256492	-4.45745
S16	1	5.59182	5.36281	-0.229004	-4.09535
S17	1	7.51617	7.11463	-0.401537	-5.34231
S19	1	6.67392	6.02367	-0.65025	-9.74316
S25	1	6.49088	7.25168	0.760802	11.7211
S30	1	10.9365	10.2503	-0.686169	-6.27413
S31	1	7.02188	5.29198	-1.7299	-24.6359
S33	1	7.15452	7.13711	-0.0174056	-0.243281
S34	1	4.9224	4.7774	-0.144999	-2.9457
S36	1	4.78714	4.00333	-0.783814	-16.3733
S41	1	5.60674	5.03128	-0.575455	-10.2636
S46	1	3.9873	4.03199	0.0446944	1.12092
S51	1	6.21257	6.33178	0.119215	1.91893
S58	1	8.70224	5.58877	-3.11347	-35.7778
S61	1	7.85087	8.34977	0.4989	6.35471
S62	1	7.50947	7.89946	0.389996	5.19339
S67	1	8.28652	7.38813	-0.898391	-10.8416
S68	1	7.46154	6.61825	-0.843294	-11.3019
S71	1	5.59958	4.80172	-0.797857	-14.2485
S72	1	8.69133	6.84204	-1.84929	-21.2775
S14	2	7.28093	6.12602	-1.15491	-15.8621
S15	2	6.0959	5.96022	-0.135676	-2.22569
S20	2	6.54699	6.18176	-0.36523	-5.57859
S21	2	5.47947	4.84644	-0.633035	-11.5528
S22	2	8.32532	7.36207	-0.963245	-11.5701
S29	2	7.12132	5.5385	-1.58281	-22.2264
S37	2	6.01515	5.04793	-0.967219	-16.0797
S39	2	8.39239	6.55642	-1.83597	-21.8766
S40	2	6.17294	6.37364	0.200696	3.25123
S45	2	5.23843	5.47039	0.231966	4.42816
S48	2	5.70955	6.2565	0.546949	9.57955
S50	2	6.28876	5.70612	-0.582645	-9.26486
S52	2	8.45176	8.35796	-0.0938056	-1.10989
S60	2	11.5526	10.4174	-1.1352	-9.82635
S66	2	6.96438	5.51364	-1.45075	-20.831
S69	2	5.21178	5.07409	-0.137693	-2.64196
S70	2	6.40441	5.37775	-1.02666	-16.0305
S73	2	6.98404	5.65445	-1.32959	-19.0376
S74	2	6.01136	7.20651	1.19515	19.8815
S11	3	10.0112	9.32644	-0.684802	-6.84033
S13	3	7.31191	5.87975	-1.43216	-19.5867
S18	3	4.82557	5.913	1.08744	22.5349
S23	3	5.11197	4.64067	-0.471295	-9.21944
S24	3	8.53816	6.36414	-2.17402	-25.4624
S27	3	6.16025	6.48702	0.326767	5.30444
S35	3	7.51332	7.08205	-0.431266	-5.74003
S38	3	5.61527	5.44039	-0.174881	-3.11438
S47	3	6.68046	6.5978	-0.0826602	-1.23734
S49	3	5.07079	4.85524	-0.215553	-4.25088
S53	3	9.21619	8.39458	-0.821606	-8.91481
S54	3	5.21436	4.87087	-0.343485	-6.5873
S56	3	8.68506	7.92668	-0.758382	-8.73203
S57	3	6.87188	7.30097	0.429091	6.24417
S59	3	5.65455	5.5658	-0.0887487	-1.56951
S63	3	6.2832	5.55996	-0.723237	-11.5106
S64	3	8.77689	7.42031	-1.35658	-15.4563

## Sheet: US_ITT
SUBJECT	GROUP	US_T2_AV2_CIR_P3	US_T3_AV2_CIR_P3	US_MC_ABS	US_MC_R
S12	1	5.75422	5.49773	-0.256492	-4.45745
S16	1	5.59182	5.36281	-0.229004	-4.09535
S17	1	7.51617	7.11463	-0.401537	-5.34231
S19	1	6.67392	6.02367	-0.65025	-9.74316
S25	1	6.49088	7.25168	0.760802	11.7211
S30	1	10.9365	10.2503	-0.686169	-6.27413
S31	1	7.02188	5.29198	-1.7299	-24.6359
S32	1	7.52562	7.52562	0	0
S33	1	7.15452	7.13711	-0.0174056	-0.243281
S34	1	4.9224	4.7774	-0.144999	-2.9457
S36	1	4.78714	4.00333	-0.783814	-16.3733
S41	1	5.60674	5.03128	-0.575455	-10.2636
S42	1	8.51869	8.51869	0	0
S46	1	3.9873	4.03199	0.0446944	1.12092
S51	1	6.21257	6.33178	0.119215	1.91893
S58	1	8.70224	5.58877	-3.11347	-35.7778
S61	1	7.85087	8.34977	0.4989	6.35471
S62	1	7.50947	7.89946	0.389996	5.19339
S67	1	8.28652	7.38813	-0.898391	-10.8416
S68	1	7.46154	6.61825	-0.843294	-11.3019
S71	1	5.59958	4.80172	-0.797857	-14.2485
S72	1	8.69133	6.84204	-1.84929	-21.2775
S14	2	7.28093	6.12602	-1.15491	-15.8621
S15	2	6.0959	5.96022	-0.135676	-2.22569
S20	2	6.54699	6.18176	-0.36523	-5.57859
S21	2	5.47947	4.84644	-0.633035	-11.5528
S22	2	8.32532	7.36207	-0.963245	-11.5701
S29	2	7.12132	5.5385	-1.58281	-22.2264
S37	2	6.01515	5.04793	-0.967219	-16.0797
S39	2	8.39239	6.55642	-1.83597	-21.8766
S40	2	6.17294	6.37364	0.200696	3.25123
S45	2	5.23843	5.47039	0.231966	4.42816
S48	2	5.70955	6.2565	0.546949	9.57955
S50	2	6.28876	5.70612	-0.582645	-9.26486
S52	2	8.45176	8.35796	-0.0938056	-1.10989
S60	2	11.5526	10.4174	-1.1352	-9.82635
S66	2	6.96438	5.51364	-1.45075	-20.831
S69	2	5.21178	5.07409	-0.137693	-2.64196
S70	2	6.40441	5.37775	-1.02666	-16.0305
S73	2	6.98404	5.65445	-1.32959	-19.0376
S74	2	6.01136	7.20651	1.19515	19.8815
S11	3	10.0112	9.32644	-0.684802	-6.84033
S13	3	7.31191	5.87975	-1.43216	-19.5867
S18	3	4.82557	5.913	1.08744	22.5349
S23	3	5.11197	4.64067	-0.471295	-9.21944
S24	3	8.53816	6.36414	-2.17402	-25.4624
S27	3	6.16025	6.48702	0.326767	5.30444
S28	3	8.01759	8.01759	0	0
S35	3	7.51332	7.08205	-0.431266	-5.74003
S38	3	5.61527	5.44039	-0.174881	-3.11438
S47	3	6.68046	6.5978	-0.0826602	-1.23734
S49	3	5.07079	4.85524	-0.215553	-4.25088
S53	3	9.21619	8.39458	-0.821606	-8.91481
S54	3	5.21436	4.87087	-0.343485	-6.5873
S55	3	10.0975	10.0975	0	0
S56	3	8.68506	7.92668	-0.758382	-8.73203
S57	3	6.87188	7.30097	0.429091	6.24417
S59	3	5.65455	5.5658	-0.0887487	-1.56951
S63	3	6.2832	5.55996	-0.723237	-11.5106
S64	3	8.77689	7.42031	-1.35658	-15.4563

## Sheet: Sudden-L_FR
SUBJECT	GROUP	Angle_FR_PRE_110	Angle_FR_POST_110	Angle__FR_MC_ABS	Angle_FR_MC_R
S12	1	5.61582	4.76092	-0.8549	-15.2231
S16	1	5.64743	5.90911	0.261684	4.63369
S17	1	5.34149	5.33584	-0.0056574	-0.105914
S19	1	4.95078	4.54607	-0.404705	-8.17458
S25	1	4.51377	4.92806	0.414288	9.17831
S30	1	4.39587	5.71034	1.31447	29.9025
S31	1	3.56494	3.76858	0.203638	5.71225
S33	1	5.12486	4.83538	-0.289478	-5.6485
S34	1	4.93227	4.71276	-0.21951	-4.45049
S36	1	4.88894	4.7139	-0.175042	-3.58037
S41	1	6.70289	5.37556	-1.32733	-19.8024
S46	1	6.7086	6.49293	-0.215679	-3.21496
S51	1	5.05439	5.00188	-0.0525129	-1.03896
S58	1	4.79557	4.45795	-0.337619	-7.04023
S61	1	4.03651	4.43127	0.394759	9.77971
S62	1	4.90947	4.89652	-0.0129455	-0.263684
S67	1	4.40603	2.88901	-1.51703	-34.4307
S68	1	4.89488	5.60831	0.713426	14.5749
S71	1	5.41737	3.47117	-1.94621	-35.9253
S72	1	4.91311	6.3519	1.43879	29.2847
S14	2	5.11645	6.18087	1.06441	20.8038
S15	2	4.94181	5.14492	0.203113	4.1101
S20	2	3.86145	5.25226	1.39081	36.0178
S21	2	5.6502	8.28999	2.63979	46.7204
S22	2	6.33631	4.26897	-2.06733	-32.6268
S29	2	5.00105	5.44723	0.446179	8.92171
S37	2	4.88986	4.98421	0.0943504	1.92951
S39	2	5.46762	5.84295	0.375333	6.86465
S40	2	4.44623	5.63033	1.1841	26.6315
S48	2	5.09548	5.3207	0.225221	4.42002
S50	2	4.04331	3.54867	-0.494642	-12.2336
S52	2	6.12773	6.0592	-0.0685324	-1.1184
S60	2	5.61109	3.56771	-2.04339	-36.4169
S66	2	5.42557	6.67114	1.24557	22.9574
S69	2	3.52382	4.7714	1.24758	35.4043
S70	2	4.73196	3.85327	-0.878684	-18.5691
S73	2	4.91625	4.62623	-0.290014	-5.8991
S74	2	4.79902	4.05038	-0.748631	-15.5997
S11	3	5.84721	5.76339	-0.0838189	-1.43348
S13	3	5.09974	5.7425	0.642766	12.6039
S18	3	6.08901	6.09415	0.00513704	0.0843657
S23	3	6.94947	5.60773	-1.34174	-19.3071
S24	3	4.95973	5.53761	0.577882	11.6515
S27	3	4.81817	4.70415	-0.114022	-2.36649
S35	3	4.65077	4.84655	0.195781	4.20965
S38	3	4.85139	5.47805	0.626665	12.9172
S47	3	6.83709	5.12757	-1.70953	-25.0037
S49	3	4.37236	4.8182	0.44584	10.1968
S53	3	5.87765	4.73061	-1.14704	-19.5153
S54	3	3.73311	2.61363	-1.11948	-29.9878
S56	3	4.65458	4.38573	-0.268844	-5.77589
S57	3	6.86737	6.64073	-0.226634	-3.30016
S59	3	5.50383	4.61793	-0.885898	-16.096
S63	3	4.99014	5.11529	0.12515	2.50794
S64	3	5.05127	5.8033	0.752026	14.8879

## Sheet: Sudden-L_PT
SUBJECT	GROUP	Angle_PT_PRE_110	Angle_PT_POST_110	Angle_PT_MC_ABS	Angle_PT_MC_R
S12	1	9.71474	9.87442	0.159684	1.64373
S16	1	8.18487	8.70811	0.523232	6.39268
S17	1	8.50902	10.405	1.89599	22.2821
S19	1	11.3536	8.13479	-3.21879	-28.3504
S25	1	8.88394	8.17113	-0.71281	-8.02358
S30	1	8.09562	8.97376	0.878134	10.847
S31	1	8.46545	9.00915	0.543699	6.42256
S33	1	9.61893	7.37353	-2.2454	-23.3435
S34	1	9.76565	9.76045	-0.00520097	-0.0532579
S36	1	9.37353	9.13395	-0.239575	-2.55586
S41	1	9.40556	10.6073	1.20172	12.7767
S46	1	10.376	12.2437	1.86772	18.0005
S51	1	9.52998	10.1696	0.639584	6.71128
S58	1	11.0468	9.62631	-1.42051	-12.859
S61	1	9.11952	7.88553	-1.23398	-13.5312
S62	1	9.08929	9.49253	0.40324	4.43643
S67	1	11.4569	6.14264	-5.31423	-46.3846
S68	1	9.44282	6.37022	-3.07261	-32.5391
S71	1	6.70395	7.2802	0.576249	8.59567
S72	1	7.62397	6.44443	-1.17954	-15.4715
S14	2	9.1776	8.65727	-0.520327	-5.66953
S15	2	8.73993	7.90923	-0.830697	-9.50462
S20	2	9.96582	8.9831	-0.982722	-9.86092
S21	2	8.96469	11.1946	2.22989	24.8742
S22	2	9.10012	8.24507	-0.855046	-9.39599
S37	2	11.355	8.67758	-2.67745	-23.5794
S39	2	11.8052	9.67336	-2.13188	-18.0588
S40	2	9.18801	10.2683	1.08028	11.7575
S48	2	9.47359	7.51716	-1.95643	-20.6514
S50	2	12.8574	12.5333	-0.32416	-2.52119
S52	2	11.4665	10.4563	-1.01022	-8.81019
S60	2	9.84361	10.6089	0.765331	7.7749
S66	2	9.47846	7.71464	-1.76382	-18.6087
S69	2	8.99259	8.97921	-0.0133742	-0.148725
S70	2	9.05183	9.00109	-0.0507479	-0.560637
S73	2	7.17232	8.89211	1.71979	23.9781
S74	2	7.71472	8.41909	0.704367	9.13017
S11	3	9.46945	9.13327	-0.336179	-3.55014
S13	3	9.91206	10.1765	0.26443	2.66776
S18	3	9.17601	9.57536	0.399352	4.35214
S23	3	11.7136	10.0573	-1.65627	-14.1397
S24	3	10.7323	10.3271	-0.405188	-3.7754
S27	3	8.9981	9.30691	0.308803	3.43187
S35	3	10.0602	9.06703	-0.993177	-9.87234
S38	3	9.44724	10.1381	0.690852	7.31274
S47	3	8.38689	6.46439	-1.92251	-22.9228
S49	3	11.4078	9.81811	-1.58971	-13.9352
S53	3	10.9728	11.7022	0.729348	6.64686
S56	3	7.53334	8.26473	0.73139	9.70871
S57	3	11.038	6.76487	-4.27311	-38.7128
S59	3	10.2808	11.328	1.04724	10.1864
S63	3	9.24504	8.23291	-1.01213	-10.9478
S64	3	9.42411	10.1247	0.700639	7.43454

## Sheet: Sudden-L_LT
SUBJECT	GROUP	Angle_LT_PRE_110	Angle_LT_POST_110	Angle_LT_MC_ABS	Angle_LT_MC_R
S12	1	4.58925	4.16614	-0.423109	-9.21956
S16	1	3.2348	5.62157	2.38677	73.7842
S17	1	4.01055	3.99205	-0.0184986	-0.461248
S19	1	5.3355	4.97863	-0.356863	-6.68847
S25	1	4.59081	4.56221	-0.0286049	-0.62309
S30	1	4.42418	4.31129	-0.112892	-2.55171
S31	1	3.15874	3.07892	-0.0798185	-2.52691
S33	1	5.61574	4.3014	-1.31434	-23.4046
S34	1	3.58517	3.46783	-0.117344	-3.27302
S36	1	4.8847	5.5909	0.706201	14.4574
S41	1	5.48507	3.669	-1.81607	-33.1094
S46	1	3.95609	3.50591	-0.450181	-11.3795
S51	1	5.83128	4.60167	-1.22961	-21.0864
S58	1	3.29649	1.99947	-1.29702	-39.3455
S61	1	5.38996	5.30399	-0.0859721	-1.59504
S62	1	4.17023	4.36782	0.197592	4.73817
S67	1	3.70212	6.15158	2.44947	66.1639
S68	1	2.75666	2.44407	-0.312586	-11.3393
S71	1	5.6377	4.99158	-0.646117	-11.4607
S72	1	4.39758	4.73003	0.332449	7.55982
S14	2	4.68346	4.53729	-0.146171	-3.12101
S15	2	5.27983	4.99115	-0.288674	-5.46749
S20	2	3.59675	4.67712	1.08038	30.0377
S21	2	2.91359	3.17144	0.257855	8.85007
S22	2	4.31274	4.79356	0.480818	11.1488
S29	2	3.35332	3.88969	0.536366	15.9951
S37	2	5.59233	5.13527	-0.457054	-8.17288
S39	2	6.5305	6.79955	0.269051	4.11992
S40	2	5.21578	5.31016	0.0943765	1.80944
S48	2	6.97095	5.15142	-1.81953	-26.1016
S50	2	4.11849	2.69084	-1.42765	-34.6644
S52	2	5.19076	6.09703	0.90627	17.4593
S60	2	4.32556	3.49573	-0.829826	-19.1842
S66	2	2.76458	4.64518	1.8806	68.0247
S69	2	4.9853	6.39891	1.41361	28.3555
S70	2	5.20566	5.68339	0.477726	9.17704
S73	2	4.30119	4.66558	0.364389	8.47182
S74	2	2.63637	4.47686	1.8405	69.812
S11	3	4.22475	5.22708	1.00233	23.7252
S13	3	4.31371	3.65303	-0.660679	-15.3158
S18	3	4.87386	5.34655	0.47269	9.69847
S23	3	5.33458	5.35982	0.0252354	0.473053
S24	3	3.54043	3.71649	0.176056	4.97272
S27	3	4.86258	3.909	-0.953587	-19.6107
S35	3	5.62314	4.86083	-0.762308	-13.5566
S38	3	5.56349	5.47344	-0.0900448	-1.6185
S47	3	5.21902	6.66503	1.44601	27.7065
S49	3	5.1167	5.39588	0.279185	5.45636
S53	3	5.13665	5.36034	0.223691	4.3548
S54	3	2.46966	2.61836	0.148703	6.02118
S56	3	3.77879	2.21008	-1.56871	-41.5136
S57	3	3.54813	3.98776	0.439627	12.3904
S59	3	3.52984	4.68227	1.15243	32.6481
S63	3	5.85112	2.48534	-3.36578	-57.5237
S64	3	5.11245	5.61748	0.50503	9.87843

## Sheet: ACC_FB
SUBJECT	GROUP	FB_min_1_T2	FB_min_1_T3	FB_MC_1_ABS	FB_MC_1_R	FB_min_2_T2	FB_min_2_T3	FB_MC_2_ABS	FB_MC_2_R	FB_min_3_T2	FB_min_3_T3	FB_MC_3_ABS	FB_MC_3_R	FB_min_4_T2	FB_min_4_T3	FB_MC_4_ABS	FB_MC_4_R	FB_min_5_T2	FB_min_5_T3	FB_MC_5_ABS	FB_MC_5_R	FB_min_6_T2	FB_min_6_T3	FB_MC_6_ABS	FB_MC_6_R	FB_min_7_T2	FB_min_7_T3	FB_MC_7_ABS	FB_MC_7_R	FB_min_AV-2_T2	FB_min_AV-2_T3	FB_MC_AV-2_ABS	FB_MC_AV-2_R
S12	1	0.0508068	0.038408	-0.0123988	-24.4038	0.135099	0.0776107	-0.0574884	-42.5528	0.239048	0.203791	-0.0352572	-14.749	0.238347	0.1767	-0.0616471	-25.8644	0.251097	0.151316	-0.0997808	-39.738	0.431362	0.250546	-0.180816	-41.9175	0.466403	0.334919	-0.131484	-28.1911	0.448883	0.292733	-0.15615	-34.7864
S16	1	0.0859858	0.0729717	-0.0130142	-15.1352	0.211818	0.13561	-0.0762083	-35.9782	0.385236	0.293998	-0.091238	-23.6836	0.307267	0.269807	-0.0374601	-12.1914	0.384938	0.357547	-0.027391	-7.1157	0.644763	0.390234	-0.254529	-39.4764	0.649437	0.439122	-0.210315	-32.3841	0.6471	0.414678	-0.232422	-35.9174
S17	1	0.070862	0.0648502	-0.00601171	-8.4837	0.212909	0.155304	-0.0576045	-27.056	0.206402	0.219857	0.0134553	6.51898	0.377687	0.252194	-0.125493	-33.2267	0.328109	0.267637	-0.0604722	-18.4305	0.344889	0.288972	-0.0559165	-16.2129	0.397336	0.34136	-0.0559752	-14.0876	0.387511	0.296777	-0.0907339	-23.4145
S19	1	0.0588149	0.0481261	-0.0106888	-18.1736	0.0908072	0.0892609	-0.00154623	-1.70276	0.219633	0.231518	0.0118855	5.41152	0.141783	0.116125	-0.0256578	-18.0966	0.280841	0.231153	-0.0496879	-17.6925	0.359186	0.293318	-0.0658685	-18.3383	0.542052	0.456726	-0.0853254	-15.7412	0.450619	0.375022	-0.075597	-16.7763
S25	1	0.144624	0.125279	-0.0193452	-13.3761	0.221812	0.176365	-0.0454474	-20.4891	0.502087	0.411028	-0.0910581	-18.1359	0.395543	0.247841	-0.147701	-37.3414	0.443841	0.450228	0.00638688	1.439	0.425127	0.344822	-0.0803052	-18.8897	0.942535	0.495337	-0.447198	-47.4463	0.722311	0.453183	-0.269128	-37.2593
S30	1	0.107538	0.0546622	-0.0528757	-49.1694	0.186618	0.113664	-0.0729541	-39.0927	0.551065	0.404134	-0.14693	-26.663	0.293593	0.193708	-0.0998852	-34.0216	0.46561	0.493723	0.0281131	6.03792	0.241959	0.264532	0.0225734	9.32944	0.645129	0.563057	-0.0820717	-12.7218	0.598097	0.483596	-0.114501	-19.1442
S31	1	0.119113	0.0835062	-0.0356063	-29.893	0.15599	0.206779	0.0507893	32.5594	0.290514	0.334384	0.0438695	15.1006	0.216636	0.177492	-0.0391441	-18.0691	0.352761	0.329394	-0.023367	-6.62403	0.319187	0.263895	-0.0552918	-17.3227	0.445721	0.419884	-0.0258369	-5.79666	0.399241	0.374639	-0.024602	-6.16218
S33	1	0.102026	0.0961082	-0.00591765	-5.80015	0.465811	0.345861	-0.11995	-25.7508	0.365788	0.247066	-0.118722	-32.4565	0.385049	0.307032	-0.0780179	-20.2618	0.341311	0.301439	-0.0398726	-11.6822	0.506957	0.388866	-0.118091	-23.2941	0.520812	0.443993	-0.0768194	-14.7499	0.513885	0.416429	-0.0974552	-18.9644
S34	1	0.101811	0.0754631	-0.0263481	-25.8794	0.289297	0.257141	-0.0321554	-11.115	0.384821	0.405892	0.0210707	5.47545	0.345762	0.394633	0.0488709	14.1343	0.480432	0.476074	-0.00435725	-0.906944	0.363813	0.473182	0.109369	30.0617	0.601725	0.606669	0.00494476	0.821765	0.541078	0.541372	0.000293759	0.0542915
S36	1	0.0544067	0.063405	0.00899826	16.5389	0.151327	0.137496	-0.0138311	-9.13987	0.21044	0.230343	0.0199026	9.45761	0.185373	0.190042	0.00466884	2.51862	0.289395	0.316219	0.0268237	9.26891	0.265409	0.25032	-0.0150887	-5.68509	0.39116	0.498614	0.107454	27.4706	0.340278	0.407416	0.0671389	19.7306
S41	1	0.0697784	0.0962549	0.0264766	37.9438	0.221325	0.206602	-0.0147229	-6.65218	0.342912	0.357447	0.0145346	4.23858	0.476558	0.249473	-0.227085	-47.6512	0.495797	0.405865	-0.0899323	-18.1389	0.506028	0.321838	-0.184189	-36.3991	0.600113	0.519268	-0.0808451	-13.4716	0.55307	0.420553	-0.132517	-23.9603
S46	1	0.0921331	0.168785	0.076652	83.197	0.193226	0.222418	0.0291923	15.1079	0.532089	0.539148	0.00705905	1.32667	0.234677	0.310042	0.0753648	32.1143	0.505938	0.52196	0.0160221	3.1668									0.519013	0.530554	0.0115406	2.22356
S51	1	0.0834155	0.080222	-0.0031935	-3.82842	0.107114	0.135254	0.0281403	26.2714	0.295841	0.371387	0.0755464	25.5362	0.161709	0.209593	0.0478836	29.611	0.236869	0.274555	0.0376857	15.9099	0.231909	0.266206	0.0342962	14.7886	0.243012	0.436269	0.193257	79.5257	0.269427	0.403828	0.134402	49.8844
S58	1	0.116677	0.139073	0.0223965	19.1953	0.316095	0.361322	0.0452269	14.308	0.440227	0.481686	0.0414591	9.41767	0.457779	0.516141	0.0583623	12.749	0.495614	0.597184	0.10157	20.4938	0.573326	0.59389	0.0205636	3.58672	0.565031	0.622863	0.0578319	10.2352	0.569179	0.608376	0.0391977	6.88672
S61	1	0.12866	0.0788103	-0.04985	-38.7454	0.404093	0.231001	-0.173092	-42.8348	0.37725	0.236965	-0.140285	-37.1863	0.369873	0.400798	0.030925	8.36097	0.479999	0.412453	-0.0675461	-14.0721	0.464138	0.360945	-0.103193	-22.2333	0.563899	0.509724	-0.0541741	-9.60706	0.521949	0.461089	-0.0608601	-11.6602
S67	1	0.0667664	0.10303	0.0362634	54.3139	0.20922	0.196858	-0.0123621	-5.90866	0.288631	0.374128	0.0854966	29.6214	0.28899	0.349972	0.0609823	21.1019	0.48119	0.45792	-0.0232701	-4.83595	0.380309	0.390273	0.00996327	2.61978	0.53597	0.522896	-0.0130741	-2.43933	0.50858	0.490408	-0.0181721	-3.5731
S68	1	0.0915423	0.096214	0.00467169	5.10331	0.215909	0.198195	-0.0177138	-8.2043	0.286779	0.322512	0.0357328	12.4601	0.241733	0.267388	0.0256547	10.6128	0.344112	0.419501	0.0753889	21.9083	0.295721	0.30508	0.00935919	3.16487	0.45583	0.512167	0.0563372	12.3593	0.399971	0.465834	0.0658631	16.467
S71	1	0.133772	0.0709923	-0.0627794	-46.9303	0.230342	0.169755	-0.0605872	-26.3032	0.33557	0.304692	-0.0308779	-9.20164	0.226785	0.116584	-0.110201	-48.5927	0.3826	0.306995	-0.0756047	-19.7608	0.332961	0.297055	-0.0359053	-10.7837	0.53228	0.489166	-0.0431135	-8.09978	0.45744	0.398081	-0.0593591	-12.9764
S72	1	0.0908775	0.145526	0.0546485	60.1343	0.226976	0.295948	0.0689713	30.387	0.234114	0.309663	0.0755493	32.2703	0.526964	0.463185	-0.0637786	-12.103	0.551497	0.446726	-0.104771	-18.9976	0.648046	0.679745	0.0316995	4.89156	0.656786	0.672345	0.015559	2.36895	0.652416	0.676045	0.0236293	3.62181
S14	2	0.115505	0.0972111	-0.018294	-15.8383	0.260439	0.207361	-0.0530775	-20.38	0.545803	0.376794	-0.169009	-30.9652	0.293128	0.205181	-0.0879466	-30.0028	0.613979	0.361216	-0.252763	-41.168	0.326988	0.251321	-0.0756664	-23.1405	0.810886	0.504895	-0.305992	-37.7355	0.712433	0.433055	-0.279377	-39.2145
S15	2	0.0778749	0.060699	-0.0171759	-22.0558	0.129315	0.156167	0.0268516	20.7645	0.248882	0.240534	-0.00834813	-3.35424	0.176236	0.252143	0.0759072	43.0713	0.258254	0.30812	0.0498654	19.3086	0.355793	0.352508	-0.00328485	-0.923249	0.405084	0.437825	0.0327402	8.08231	0.380439	0.395166	0.0147277	3.87124
S20	2	0.0919645	0.0674016	-0.0245629	-26.7091	0.162091	0.195285	0.0331938	20.4785	0.488476	0.40669	-0.0817859	-16.7431	0.251024	0.193637	-0.0573876	-22.8614	0.421479	0.322574	-0.0989042	-23.466	0.256002	0.269141	0.0131388	5.13229	0.62349	0.463488	-0.160002	-25.6623	0.555983	0.435089	-0.120894	-21.7442
S21	2	0.0945577	0.0778896	-0.0166681	-17.6275	0.155264	0.208481	0.0532175	34.2755	0.29331	0.309956	0.0166457	5.67512	0.244533	0.246858	0.00232467	0.950656	0.402829	0.369927	-0.0329011	-8.16752	0.417848	0.303513	-0.114335	-27.3628	0.751978	0.483226	-0.268752	-35.7393	0.584913	0.39337	-0.191543	-32.7473
S22	2	0.0604249	0.0477958	-0.012629	-20.9004	0.154949	0.139232	-0.0157179	-10.1439	0.33248	0.292246	-0.040234	-12.1012	0.255185	0.258794	0.00360921	1.41435	0.267166	0.250541	-0.0166245	-6.22254	0.293629	0.232768	-0.0608619	-20.7275	0.383293	0.371091	-0.0122024	-3.18357	0.357887	0.331669	-0.0262182	-7.32583
S29	2	0.0955236	0.0805988	-0.0149248	-15.6242	0.187354	0.244264	0.0569108	30.3761	0.412228	0.346117	-0.0661111	-16.0375	0.304883	0.229323	-0.07556	-24.7833	0.559787	0.44942	-0.110367	-19.716	0.310492	0.40913	0.0986384	31.7684	0.753917	0.556477	-0.19744	-26.1886	0.656852	0.502948	-0.153904	-23.4305
S37	2	0.106049	0.115414	0.0093654	8.8312	0.204184	0.230633	0.0264497	12.9539	0.342764	0.40074	0.0579765	16.9144	0.278182	0.268717	-0.0094651	-3.40248	0.378047	0.43776	0.0597126	15.795	0.338038	0.366054	0.0280161	8.28785	0.495609	0.463451	-0.0321578	-6.48855	0.436828	0.450606	0.0137774	3.15396
S39	2	0.0954645	0.0858099	-0.00965465	-10.1133	0.208531	0.156877	-0.0516546	-24.7707	0.59625	0.455121	-0.141129	-23.6694	0.43597	0.332431	-0.10354	-23.7493	0.577066	0.538286	-0.03878	-6.72021	0.502563	0.410102	-0.0924617	-18.398	0.790747	0.540564	-0.250183	-31.6389	0.693498	0.497842	-0.195656	-28.2129
S40	2	0.0586142	0.0684607	0.00984648	16.7988	0.127389	0.202001	0.074612	58.5703	0.209755	0.211196	0.00144137	0.68717	0.167427	0.201102	0.0336755	20.1136	0.179723	0.25802	0.0782972	43.5655	0.241912	0.245866	0.00395403	1.63449	0.361525	0.317853	-0.0436715	-12.0798	0.301718	0.28186	-0.0198587	-6.58188
S45	2	0.0659849	0.0885808	0.022596	34.2442	0.130158	0.127793	-0.0023646	-1.81671	0.332575	0.291046	-0.0415286	-12.487	0.162748	0.204661	0.0419133	25.7536	0.327181	0.371252	0.0440716	13.4701	0.286547	0.277776	-0.0087711	-3.06097	0.475923	0.399389	-0.0765341	-16.0812	0.404249	0.345218	-0.0590314	-14.6027
S48	2	0.0722861	0.0881536	0.0158675	21.9509	0.135679	0.113616	-0.0220635	-16.2615	0.370031	0.307829	-0.0622023	-16.81	0.206158	0.13385	-0.0723082	-35.0741	0.556652	0.406273	-0.150378	-27.0148	0.532436	0.345475	-0.186961	-35.1143	0.566024	0.554235	-0.0117893	-2.08283	0.561338	0.480254	-0.0810839	-14.4448
S50	2	0.0803494	0.0891475	0.00879804	10.9497	0.203778	0.203361	-0.000416864	-0.204568	0.233114	0.209512	-0.0236019	-10.1247	0.162945	0.195363	0.0324183	19.8953	0.306581	0.335109	0.0285283	9.30531	0.356327	0.370603	0.0142765	4.00659	0.475855	0.503622	0.0277669	5.83515	0.416091	0.437112	0.0210217	5.05219
S52	2	0.115942	0.154047	0.0381052	32.8659	0.469114	0.469275	0.000161084	0.034338	0.508162	0.517427	0.00926504	1.82325	0.554456	0.594111	0.0396553	7.15211	0.564096	0.610529	0.0464333	8.23145	0.612112	0.625071	0.0129595	2.11718	0.626027	0.603807	-0.0222204	-3.54944	0.619069	0.614439	-0.00463046	-0.747971
S60	2	0.081549	0.0711514	-0.0103976	-12.7501	0.153984	0.205657	0.0516728	33.5571	0.288806	0.303283	0.0144776	5.01292	0.165898	0.192686	0.0267882	16.1474	0.326852	0.306144	-0.0207077	-6.3355	0.311136	0.310398	-0.000738176	-0.237252	0.459467	0.360383	-0.0990834	-21.5649	0.393159	0.333264	-0.0598956	-15.2344
S66	2	0.0857017	0.113764	0.0280622	32.7441	0.285212	0.243919	-0.0412929	-14.478	0.534324	0.47423	-0.0600939	-11.2467	0.26446	0.301396	0.0369355	13.9664	0.552642	0.491403	-0.0612395	-11.0812	0.402107	0.346388	-0.0557184	-13.8566	0.654309	0.527206	-0.127103	-19.4255	0.603476	0.509305	-0.0941712	-15.6048
S69	2	0.0833138	0.0906722	0.00735839	8.83213	0.152332	0.21383	0.0614986	40.3715	0.293459	0.391339	0.0978805	33.3541	0.239141	0.352234	0.113092	47.291	0.389014	0.470251	0.0812371	20.8828	0.440424	0.42665	-0.0137737	-3.12737	0.469302	0.553859	0.084557	18.0176	0.454863	0.490255	0.0353916	7.78073
S70	2	0.0738462	0.0637865	-0.0100596	-13.6224	0.0877922	0.0999241	0.0121319	13.8189	0.351353	0.310812	-0.0405408	-11.5385	0.13347	0.170629	0.0371592	27.8409	0.325754	0.291651	-0.0341033	-10.469	0.238427	0.238447	2.0872e-05	0.00875406	0.39032	0.393641	0.0033208	0.85079	0.370836	0.352226	-0.01861	-5.01838
S73	2	0.0645535	0.0923103	0.0277568	42.9981	0.147885	0.223594	0.0757094	51.1949	0.260229	0.370137	0.109908	42.235	0.229405	0.200947	-0.0284587	-12.4054	0.362892	0.375342	0.0124502	3.43082	0.306487	0.273978	-0.0325091	-10.607	0.500299	0.519145	0.0188467	3.76708	0.431595	0.447244	0.0156484	3.62571
S74	2	0.0986216	0.175502	0.0768801	77.9547	0.289422	0.2465	-0.0429223	-14.8304	0.656011	0.570166	-0.0858455	-13.086	0.333695	0.340737	0.0070426	2.11049	0.639457	0.653286	0.0138285	2.16254	0.454955	0.334512	-0.120443	-26.4737	0.706272	0.707726	0.00145415	0.205891	0.681141	0.638946	-0.0421957	-6.19485
S11	3	0.086102	0.0771463	-0.00895569	-10.4013	0.201435	0.183605	-0.0178303	-8.85166	0.395721	0.322985	-0.0727355	-18.3805	0.234799	0.234344	-0.000455292	-0.193907	0.455401	0.36128	-0.0941208	-20.6677	0.432374	0.3087	-0.123674	-28.6035	0.556409	0.449441	-0.106968	-19.2247	0.505905	0.40536	-0.100544	-19.8742
S13	3	0.0716184	0.0827925	0.0111741	15.6023	0.133619	0.200482	0.0668634	50.0405	0.239962	0.271634	0.0316721	13.1988	0.164838	0.300979	0.136141	82.5909	0.246969	0.339185	0.0922159	37.3391	0.194933	0.358562	0.163629	83.9408	0.355714	0.484907	0.129193	36.3192	0.301342	0.412046	0.110704	36.7372
S18	3	0.0699048	0.0749739	0.00506909	7.25142	0.24923	0.192269	-0.0569611	-22.8548	0.39025	0.368808	-0.021442	-5.49442	0.60104	0.323862	-0.277178	-46.1165	0.579727	0.425321	-0.154407	-26.6343	0.608485	0.454815	-0.15367	-25.2545	0.726848	0.586237	-0.140611	-19.3453	0.667666	0.520526	-0.14714	-22.038
S23	3	0.0675211	0.0738082	0.00628717	9.31142	0.110715	0.130662	0.0199472	18.0167	0.357401	0.282232	-0.0751696	-21.0323	0.134423	0.177474	0.0430503	32.026	0.312246	0.267659	-0.044587	-14.2794	0.295363	0.270029	-0.0253341	-8.57725	0.514208	0.388423	-0.125785	-24.4619	0.435805	0.335328	-0.100477	-23.0556
S24	3	0.0800934	0.0744569	-0.0056365	-7.03741	0.132981	0.140156	0.00717544	5.39585	0.239542	0.224175	-0.0153667	-6.41503	0.143736	0.10457	-0.039166	-27.2486	0.240118	0.25329	0.0131727	5.48595	0.320689	0.208171	-0.112517	-35.0861	0.506473	0.424489	-0.0819837	-16.1872	0.413581	0.31633	-0.0972505	-23.5143
S27	3	0.0974754	0.116927	0.0194519	19.9557	0.201467	0.222764	0.0212971	10.5711	0.503309	0.521286	0.0179773	3.57181	0.238395	0.254684	0.0162893	6.83293	0.458616	0.394827	-0.0637883	-13.9089	0.31088	0.378953	0.0680724	21.8967	0.585097	0.537515	-0.0475813	-8.13222	0.544203	0.529401	-0.014802	-2.71995
S35	3	0.133298	0.254234	0.120936	90.7257	0.542198	0.389839	-0.152359	-28.1003	0.435243	0.412193	-0.02305	-5.2959	0.474199	0.400116	-0.074083	-15.6228	0.493339	0.460586	-0.0327536	-6.63916	0.604318	0.514794	-0.0895236	-14.814					0.573258	0.452317	-0.120941	-21.0972
S38	3	0.112822	0.166887	0.0540648	47.9203	0.305673	0.522868	0.217195	71.0548	0.582306	0.551918	-0.0303885	-5.21864	0.525925	0.653621	0.127696	24.2803	0.604477	0.641818	0.0373418	6.17754	0.572879	0.62884	0.0559612	9.76841	0.634163	0.622007	-0.0121561	-1.91688	0.61932	0.631913	0.0125928	2.03333
S47	3	0.0935388	0.0841851	-0.00935373	-9.99983	0.231905	0.261985	0.0300802	12.9709	0.388387	0.360634	-0.0277526	-7.14561	0.195368	0.267317	0.0719486	36.8272	0.349027	0.444602	0.0955753	27.3834	0.362222	0.382792	0.0205704	5.67895	0.472154	0.498607	0.0264531	5.60263	0.43027	0.42962	-0.000649772	-0.151015
S49	3	0.0820785	0.0845741	0.00249566	3.04058	0.414212	0.302783	-0.111429	-26.9015	0.427927	0.361737	-0.0661896	-15.4675	0.572681	0.451375	-0.121307	-21.1822	0.536452	0.509502	-0.0269508	-5.0239	0.477843	0.487637	0.00979383	2.04959	0.557796	0.486566	-0.0712307	-12.77	0.565239	0.46897	-0.0962687	-17.0315
S53	3	0.0838953	0.0706396	-0.0132556	-15.8002	0.138258	0.137668	-0.000589286	-0.426223	0.259319	0.263539	0.00422027	1.62744	0.157858	0.122654	-0.0352039	-22.3011	0.351676	0.304446	-0.0472303	-13.4301	0.314404	0.328063	0.0136586	4.34428	0.454217	0.425202	-0.0290149	-6.3879	0.402946	0.364824	-0.0381226	-9.46096
S54	3	0.123704	0.137596	0.013892	11.23	0.245406	0.239409	-0.005997	-2.4437	0.383196	0.368361	-0.0148351	-3.8714	0.328223	0.472978	0.144755	44.1026	0.454253	0.497795	0.0435417	9.58535	0.467922	0.596963	0.129041	27.5775	0.567406	0.591552	0.0241466	4.25562	0.517664	0.594258	0.0765938	14.7961
S56	3	0.0695691	0.126239	0.0566703	81.4591	0.165867	0.201116	0.0352487	21.2512	0.427717	0.426514	-0.00120305	-0.281272	0.170864	0.22806	0.0571959	33.4745	0.405174	0.426349	0.0211753	5.22622	0.410203	0.348269	-0.0619337	-15.0983					0.41896	0.387392	-0.0315684	-7.53494
S57	3	0.0738321	0.103755	0.0299231	40.5286	0.259937	0.242579	-0.0173572	-6.67749	0.330803	0.39443	0.0636269	19.2341	0.331772	0.382452	0.0506804	15.2757	0.448463	0.521579	0.073116	16.3037	0.406929	0.431957	0.0250277	6.15039	0.561854	0.567436	0.0055816	0.993425	0.505159	0.544508	0.0393488	7.78939
S59	3	0.0570177	0.0852673	0.0282497	49.5454	0.150687	0.147901	-0.00278575	-1.8487	0.260084	0.250351	-0.00973298	-3.74225	0.212882	0.251215	0.0383328	18.0066	0.382334	0.477309	0.0949749	24.8408	0.401566	0.321098	-0.0804673	-20.0384	0.512641	0.509426	-0.00321463	-0.627073	0.457103	0.415262	-0.0418409	-9.15351
S63	3	0.0842976	0.0759821	-0.00831547	-9.86442	0.1877	0.290223	0.102523	54.6206	0.377968	0.493472	0.115504	30.5593	0.378947	0.468726	0.0897786	23.6916	0.409969	0.598176	0.188207	45.9076	0.347246	0.384572	0.0373264	10.7493	0.454719	0.54911	0.0943912	20.7581	0.432344	0.573643	0.141299	32.6821
S64	3	0.0765924	0.0681023	-0.00849009	-11.0848	0.181456	0.178495	-0.00296139	-1.63201	0.38985	0.308266	-0.0815846	-20.9272	0.256365	0.286708	0.0303431	11.8359	0.448863	0.423792	-0.0250708	-5.58542	0.282426	0.319756	0.0373295	13.2174	0.593999	0.544051	-0.0499484	-8.40883	0.521431	0.483921	-0.0375096	-7.19359

## Sheet: ACC_FB_ITT
SUBJECT	GROUP	FB_min_1_T2	FB_min_1_T3	FB_MC_1_ABS	FB_MC_1_R	FB_min_2_T2	FB_min_2_T3	FB_MC_2_ABS	FB_MC_2_R	FB_min_3_T2	FB_min_3_T3	FB_MC_3_ABS	FB_MC_3_R	FB_min_4_T2	FB_min_4_T3	FB_MC_4_ABS	FB_MC_4_R	FB_min_5_T2	FB_min_5_T3	FB_MC_5_ABS	FB_MC_5_R	FB_min_6_T2	FB_min_6_T3	FB_MC_6_ABS	FB_MC_6_R	FB_min_7_T2	FB_min_7_T3	FB_MC_7_ABS	FB_MC_7_R	FB_min_AV-2_T2	FB_min_AV-2_T3	FB_MC_AV-2_ABS	FB_MC_AV-2_R
S12	1	0.0508068	0.038408	-0.0123988	-24.4038	0.135099	0.0776107	-0.0574884	-42.5528	0.239048	0.203791	-0.0352572	-14.749	0.238347	0.1767	-0.0616471	-25.8644	0.251097	0.151316	-0.0997808	-39.738	0.431362	0.250546	-0.180816	-41.9175	0.466403	0.334919	-0.131484	-28.1911	0.448883	0.292733	-0.15615	-34.7864
S16	1	0.0859858	0.0729717	-0.0130142	-15.1352	0.211818	0.13561	-0.0762083	-35.9782	0.385236	0.293998	-0.091238	-23.6836	0.307267	0.269807	-0.0374601	-12.1914	0.384938	0.357547	-0.027391	-7.1157	0.644763	0.390234	-0.254529	-39.4764	0.649437	0.439122	-0.210315	-32.3841	0.6471	0.414678	-0.232422	-35.9174
S17	1	0.070862	0.0648502	-0.00601171	-8.4837	0.212909	0.155304	-0.0576045	-27.056	0.206402	0.219857	0.0134553	6.51898	0.377687	0.252194	-0.125493	-33.2267	0.328109	0.267637	-0.0604722	-18.4305	0.344889	0.288972	-0.0559165	-16.2129	0.397336	0.34136	-0.0559752	-14.0876	0.387511	0.296777	-0.0907339	-23.4145
S19	1	0.0588149	0.0481261	-0.0106888	-18.1736	0.0908072	0.0892609	-0.00154623	-1.70276	0.219633	0.231518	0.0118855	5.41152	0.141783	0.116125	-0.0256578	-18.0966	0.280841	0.231153	-0.0496879	-17.6925	0.359186	0.293318	-0.0658685	-18.3383	0.542052	0.456726	-0.0853254	-15.7412	0.450619	0.375022	-0.075597	-16.7763
S25	1	0.144624	0.125279	-0.0193452	-13.3761	0.221812	0.176365	-0.0454474	-20.4891	0.502087	0.411028	-0.0910581	-18.1359	0.395543	0.247841	-0.147701	-37.3414	0.443841	0.450228	0.00638688	1.439	0.425127	0.344822	-0.0803052	-18.8897	0.942535	0.495337	-0.447198	-47.4463	0.722311	0.453183	-0.269128	-37.2593
S30	1	0.107538	0.0546622	-0.0528757	-49.1694	0.186618	0.113664	-0.0729541	-39.0927	0.551065	0.404134	-0.14693	-26.663	0.293593	0.193708	-0.0998852	-34.0216	0.46561	0.493723	0.0281131	6.03792	0.241959	0.264532	0.0225734	9.32944	0.645129	0.563057	-0.0820717	-12.7218	0.598097	0.483596	-0.114501	-19.1442
S31	1	0.119113	0.0835062	-0.0356063	-29.893	0.15599	0.206779	0.0507893	32.5594	0.290514	0.334384	0.0438695	15.1006	0.216636	0.177492	-0.0391441	-18.0691	0.352761	0.329394	-0.023367	-6.62403	0.319187	0.263895	-0.0552918	-17.3227	0.445721	0.419884	-0.0258369	-5.79666	0.399241	0.374639	-0.024602	-6.16218
S32	1	0.121747	0.121747	0	0	0.20127	0.20127	0	0	0.391887	0.391887	0	0	0.291759	0.291759	0	0	0.540666	0.540666	0	0	0.454463	0.454463	0	0	0.918473	0.918473	0	0	0.729569	0.729569	0	0
S33	1	0.102026	0.0961082	-0.00591765	-5.80015	0.465811	0.345861	-0.11995	-25.7508	0.365788	0.247066	-0.118722	-32.4565	0.385049	0.307032	-0.0780179	-20.2618	0.341311	0.301439	-0.0398726	-11.6822	0.506957	0.388866	-0.118091	-23.2941	0.520812	0.443993	-0.0768194	-14.7499	0.513885	0.416429	-0.0974552	-18.9644
S34	1	0.101811	0.0754631	-0.0263481	-25.8794	0.289297	0.257141	-0.0321554	-11.115	0.384821	0.405892	0.0210707	5.47545	0.345762	0.394633	0.0488709	14.1343	0.480432	0.476074	-0.00435725	-0.906944	0.363813	0.473182	0.109369	30.0617	0.601725	0.606669	0.00494476	0.821765	0.541078	0.541372	0.000293759	0.0542915
S36	1	0.0544067	0.063405	0.00899826	16.5389	0.151327	0.137496	-0.0138311	-9.13987	0.21044	0.230343	0.0199026	9.45761	0.185373	0.190042	0.00466884	2.51862	0.289395	0.316219	0.0268237	9.26891	0.265409	0.25032	-0.0150887	-5.68509	0.39116	0.498614	0.107454	27.4706	0.340278	0.407416	0.0671389	19.7306
S41	1	0.0697784	0.0962549	0.0264766	37.9438	0.221325	0.206602	-0.0147229	-6.65218	0.342912	0.357447	0.0145346	4.23858	0.476558	0.249473	-0.227085	-47.6512	0.495797	0.405865	-0.0899323	-18.1389	0.506028	0.321838	-0.184189	-36.3991	0.600113	0.519268	-0.0808451	-13.4716	0.55307	0.420553	-0.132517	-23.9603
S42	1	0.0902615	0.0902615	0	0	0.519327	0.519327	0	0	0.535665	0.535665	0	0	0.512338	0.512338	0	0	0.549691	0.549691	0	0	0.536591	0.536591	0	0	0.607019	0.607019	0	0	0.578355	0.578355	0	0
S46	1	0.0921331	0.168785	0.076652	83.197	0.193226	0.222418	0.0291923	15.1079	0.532089	0.539148	0.00705905	1.32667	0.234677	0.310042	0.0753648	32.1143	0.505938	0.52196	0.0160221	3.1668									0.519013	0.530554	0.0115406	2.22356
S51	1	0.0834155	0.080222	-0.0031935	-3.82842	0.107114	0.135254	0.0281403	26.2714	0.295841	0.371387	0.0755464	25.5362	0.161709	0.209593	0.0478836	29.611	0.236869	0.274555	0.0376857	15.9099	0.231909	0.266206	0.0342962	14.7886	0.243012	0.436269	0.193257	79.5257	0.269427	0.403828	0.134402	49.8844
S58	1	0.116677	0.139073	0.0223965	19.1953	0.316095	0.361322	0.0452269	14.308	0.440227	0.481686	0.0414591	9.41767	0.457779	0.516141	0.0583623	12.749	0.495614	0.597184	0.10157	20.4938	0.573326	0.59389	0.0205636	3.58672	0.565031	0.622863	0.0578319	10.2352	0.569179	0.608376	0.0391977	6.88672
S61	1	0.12866	0.0788103	-0.04985	-38.7454	0.404093	0.231001	-0.173092	-42.8348	0.37725	0.236965	-0.140285	-37.1863	0.369873	0.400798	0.030925	8.36097	0.479999	0.412453	-0.0675461	-14.0721	0.464138	0.360945	-0.103193	-22.2333	0.563899	0.509724	-0.0541741	-9.60706	0.521949	0.461089	-0.0608601	-11.6602
S62	1	0.0705858	0.066519	-0.0040668	-5.7615	0.166724	0.187922	0.0211984	12.7147	0.417556	0.25322	-0.164337	-39.3568	0.266222	0.170647	-0.0955748	-35.9005	0.43692	0.290795	-0.146125	-33.4443	0.353797	0.267787	-0.0860104	-24.3106	0.462212	0.462212	0	0	0.449566	0.376503	-0.0730623	-16.2518
S67	1	0.0667664	0.10303	0.0362634	54.3139	0.20922	0.196858	-0.0123621	-5.90866	0.288631	0.374128	0.0854966	29.6214	0.28899	0.349972	0.0609823	21.1019	0.48119	0.45792	-0.0232701	-4.83595	0.380309	0.390273	0.00996327	2.61978	0.53597	0.522896	-0.0130741	-2.43933	0.50858	0.490408	-0.0181721	-3.5731
S68	1	0.0915423	0.096214	0.00467169	5.10331	0.215909	0.198195	-0.0177138	-8.2043	0.286779	0.322512	0.0357328	12.4601	0.241733	0.267388	0.0256547	10.6128	0.344112	0.419501	0.0753889	21.9083	0.295721	0.30508	0.00935919	3.16487	0.45583	0.512167	0.0563372	12.3593	0.399971	0.465834	0.0658631	16.467
S71	1	0.133772	0.0709923	-0.0627794	-46.9303	0.230342	0.169755	-0.0605872	-26.3032	0.33557	0.304692	-0.0308779	-9.20164	0.226785	0.116584	-0.110201	-48.5927	0.3826	0.306995	-0.0756047	-19.7608	0.332961	0.297055	-0.0359053	-10.7837	0.53228	0.489166	-0.0431135	-8.09978	0.45744	0.398081	-0.0593591	-12.9764
S72	1	0.0908775	0.145526	0.0546485	60.1343	0.226976	0.295948	0.0689713	30.387	0.234114	0.309663	0.0755493	32.2703	0.526964	0.463185	-0.0637786	-12.103	0.551497	0.446726	-0.104771	-18.9976	0.648046	0.679745	0.0316995	4.89156	0.656786	0.672345	0.015559	2.36895	0.652416	0.676045	0.0236293	3.62181
S14	2	0.115505	0.0972111	-0.018294	-15.8383	0.260439	0.207361	-0.0530775	-20.38	0.545803	0.376794	-0.169009	-30.9652	0.293128	0.205181	-0.0879466	-30.0028	0.613979	0.361216	-0.252763	-41.168	0.326988	0.251321	-0.0756664	-23.1405	0.810886	0.504895	-0.305992	-37.7355	0.712433	0.433055	-0.279377	-39.2145
S15	2	0.0778749	0.060699	-0.0171759	-22.0558	0.129315	0.156167	0.0268516	20.7645	0.248882	0.240534	-0.00834813	-3.35424	0.176236	0.252143	0.0759072	43.0713	0.258254	0.30812	0.0498654	19.3086	0.355793	0.352508	-0.00328485	-0.923249	0.405084	0.437825	0.0327402	8.08231	0.380439	0.395166	0.0147277	3.87124
S20	2	0.0919645	0.0674016	-0.0245629	-26.7091	0.162091	0.195285	0.0331938	20.4785	0.488476	0.40669	-0.0817859	-16.7431	0.251024	0.193637	-0.0573876	-22.8614	0.421479	0.322574	-0.0989042	-23.466	0.256002	0.269141	0.0131388	5.13229	0.62349	0.463488	-0.160002	-25.6623	0.555983	0.435089	-0.120894	-21.7442
S21	2	0.0945577	0.0778896	-0.0166681	-17.6275	0.155264	0.208481	0.0532175	34.2755	0.29331	0.309956	0.0166457	5.67512	0.244533	0.246858	0.00232467	0.950656	0.402829	0.369927	-0.0329011	-8.16752	0.417848	0.303513	-0.114335	-27.3628	0.751978	0.483226	-0.268752	-35.7393	0.584913	0.39337	-0.191543	-32.7473
S22	2	0.0604249	0.0477958	-0.012629	-20.9004	0.154949	0.139232	-0.0157179	-10.1439	0.33248	0.292246	-0.040234	-12.1012	0.255185	0.258794	0.00360921	1.41435	0.267166	0.250541	-0.0166245	-6.22254	0.293629	0.232768	-0.0608619	-20.7275	0.383293	0.371091	-0.0122024	-3.18357	0.357887	0.331669	-0.0262182	-7.32583
S29	2	0.0955236	0.0805988	-0.0149248	-15.6242	0.187354	0.244264	0.0569108	30.3761	0.412228	0.346117	-0.0661111	-16.0375	0.304883	0.229323	-0.07556	-24.7833	0.559787	0.44942	-0.110367	-19.716	0.310492	0.40913	0.0986384	31.7684	0.753917	0.556477	-0.19744	-26.1886	0.656852	0.502948	-0.153904	-23.4305
S37	2	0.106049	0.115414	0.0093654	8.8312	0.204184	0.230633	0.0264497	12.9539	0.342764	0.40074	0.0579765	16.9144	0.278182	0.268717	-0.0094651	-3.40248	0.378047	0.43776	0.0597126	15.795	0.338038	0.366054	0.0280161	8.28785	0.495609	0.463451	-0.0321578	-6.48855	0.436828	0.450606	0.0137774	3.15396
S39	2	0.0954645	0.0858099	-0.00965465	-10.1133	0.208531	0.156877	-0.0516546	-24.7707	0.59625	0.455121	-0.141129	-23.6694	0.43597	0.332431	-0.10354	-23.7493	0.577066	0.538286	-0.03878	-6.72021	0.502563	0.410102	-0.0924617	-18.398	0.790747	0.540564	-0.250183	-31.6389	0.693498	0.497842	-0.195656	-28.2129
S40	2	0.0586142	0.0684607	0.00984648	16.7988	0.127389	0.202001	0.074612	58.5703	0.209755	0.211196	0.00144137	0.68717	0.167427	0.201102	0.0336755	20.1136	0.179723	0.25802	0.0782972	43.5655	0.241912	0.245866	0.00395403	1.63449	0.361525	0.317853	-0.0436715	-12.0798	0.301718	0.28186	-0.0198587	-6.58188
S45	2	0.0659849	0.0885808	0.022596	34.2442	0.130158	0.127793	-0.0023646	-1.81671	0.332575	0.291046	-0.0415286	-12.487	0.162748	0.204661	0.0419133	25.7536	0.327181	0.371252	0.0440716	13.4701	0.286547	0.277776	-0.0087711	-3.06097	0.475923	0.399389	-0.0765341	-16.0812	0.404249	0.345218	-0.0590314	-14.6027
S48	2	0.0722861	0.0881536	0.0158675	21.9509	0.135679	0.113616	-0.0220635	-16.2615	0.370031	0.307829	-0.0622023	-16.81	0.206158	0.13385	-0.0723082	-35.0741	0.556652	0.406273	-0.150378	-27.0148	0.532436	0.345475	-0.186961	-35.1143	0.566024	0.554235	-0.0117893	-2.08283	0.561338	0.480254	-0.0810839	-14.4448
S50	2	0.0803494	0.0891475	0.00879804	10.9497	0.203778	0.203361	-0.000416864	-0.204568	0.233114	0.209512	-0.0236019	-10.1247	0.162945	0.195363	0.0324183	19.8953	0.306581	0.335109	0.0285283	9.30531	0.356327	0.370603	0.0142765	4.00659	0.475855	0.503622	0.0277669	5.83515	0.416091	0.437112	0.0210217	5.05219
S52	2	0.115942	0.154047	0.0381052	32.8659	0.469114	0.469275	0.000161084	0.034338	0.508162	0.517427	0.00926504	1.82325	0.554456	0.594111	0.0396553	7.15211	0.564096	0.610529	0.0464333	8.23145	0.612112	0.625071	0.0129595	2.11718	0.626027	0.603807	-0.0222204	-3.54944	0.619069	0.614439	-0.00463046	-0.747971
S60	2	0.081549	0.0711514	-0.0103976	-12.7501	0.153984	0.205657	0.0516728	33.5571	0.288806	0.303283	0.0144776	5.01292	0.165898	0.192686	0.0267882	16.1474	0.326852	0.306144	-0.0207077	-6.3355	0.311136	0.310398	-0.000738176	-0.237252	0.459467	0.360383	-0.0990834	-21.5649	0.393159	0.333264	-0.0598956	-15.2344
S65	2	0.0885532	0.0885532	0	0	0.292639	0.292639	0	0	0.509543	0.509543	0	0	0.369166	0.369166	0	0	0.502097	0.502097	0	0	0.379955	0.379955	0	0	0.472864	0.472864	0	0	0.50582	0.50582	0	0
S66	2	0.0857017	0.113764	0.0280622	32.7441	0.285212	0.243919	-0.0412929	-14.478	0.534324	0.47423	-0.0600939	-11.2467	0.26446	0.301396	0.0369355	13.9664	0.552642	0.491403	-0.0612395	-11.0812	0.402107	0.346388	-0.0557184	-13.8566	0.654309	0.527206	-0.127103	-19.4255	0.603476	0.509305	-0.0941712	-15.6048
S69	2	0.0833138	0.0906722	0.00735839	8.83213	0.152332	0.21383	0.0614986	40.3715	0.293459	0.391339	0.0978805	33.3541	0.239141	0.352234	0.113092	47.291	0.389014	0.470251	0.0812371	20.8828	0.440424	0.42665	-0.0137737	-3.12737	0.469302	0.553859	0.084557	18.0176	0.454863	0.490255	0.0353916	7.78073
S70	2	0.0738462	0.0637865	-0.0100596	-13.6224	0.0877922	0.0999241	0.0121319	13.8189	0.351353	0.310812	-0.0405408	-11.5385	0.13347	0.170629	0.0371592	27.8409	0.325754	0.291651	-0.0341033	-10.469	0.238427	0.238447	2.0872e-05	0.00875406	0.39032	0.393641	0.0033208	0.85079	0.370836	0.352226	-0.01861	-5.01838
S73	2	0.0645535	0.0923103	0.0277568	42.9981	0.147885	0.223594	0.0757094	51.1949	0.260229	0.370137	0.109908	42.235	0.229405	0.200947	-0.0284587	-12.4054	0.362892	0.375342	0.0124502	3.43082	0.306487	0.273978	-0.0325091	-10.607	0.500299	0.519145	0.0188467	3.76708	0.431595	0.447244	0.0156484	3.62571
S74	2	0.0986216	0.175502	0.0768801	77.9547	0.289422	0.2465	-0.0429223	-14.8304	0.656011	0.570166	-0.0858455	-13.086	0.333695	0.340737	0.0070426	2.11049	0.639457	0.653286	0.0138285	2.16254	0.454955	0.334512	-0.120443	-26.4737	0.706272	0.707726	0.00145415	0.205891	0.681141	0.638946	-0.0421957	-6.19485
S11	3	0.086102	0.0771463	-0.00895569	-10.4013	0.201435	0.183605	-0.0178303	-8.85166	0.395721	0.322985	-0.0727355	-18.3805	0.234799	0.234344	-0.000455292	-0.193907	0.455401	0.36128	-0.0941208	-20.6677	0.432374	0.3087	-0.123674	-28.6035	0.556409	0.449441	-0.106968	-19.2247	0.505905	0.40536	-0.100544	-19.8742
S13	3	0.0716184	0.0827925	0.0111741	15.6023	0.133619	0.200482	0.0668634	50.0405	0.239962	0.271634	0.0316721	13.1988	0.164838	0.300979	0.136141	82.5909	0.246969	0.339185	0.0922159	37.3391	0.194933	0.358562	0.163629	83.9408	0.355714	0.484907	0.129193	36.3192	0.301342	0.412046	0.110704	36.7372
S18	3	0.0699048	0.0749739	0.00506909	7.25142	0.24923	0.192269	-0.0569611	-22.8548	0.39025	0.368808	-0.021442	-5.49442	0.60104	0.323862	-0.277178	-46.1165	0.579727	0.425321	-0.154407	-26.6343	0.608485	0.454815	-0.15367	-25.2545	0.726848	0.586237	-0.140611	-19.3453	0.667666	0.520526	-0.14714	-22.038
S23	3	0.0675211	0.0738082	0.00628717	9.31142	0.110715	0.130662	0.0199472	18.0167	0.357401	0.282232	-0.0751696	-21.0323	0.134423	0.177474	0.0430503	32.026	0.312246	0.267659	-0.044587	-14.2794	0.295363	0.270029	-0.0253341	-8.57725	0.514208	0.388423	-0.125785	-24.4619	0.435805	0.335328	-0.100477	-23.0556
S24	3	0.0800934	0.0744569	-0.0056365	-7.03741	0.132981	0.140156	0.00717544	5.39585	0.239542	0.224175	-0.0153667	-6.41503	0.143736	0.10457	-0.039166	-27.2486	0.240118	0.25329	0.0131727	5.48595	0.320689	0.208171	-0.112517	-35.0861	0.506473	0.424489	-0.0819837	-16.1872	0.413581	0.31633	-0.0972505	-23.5143
S27	3	0.0974754	0.116927	0.0194519	19.9557	0.201467	0.222764	0.0212971	10.5711	0.503309	0.521286	0.0179773	3.57181	0.238395	0.254684	0.0162893	6.83293	0.458616	0.394827	-0.0637883	-13.9089	0.31088	0.378953	0.0680724	21.8967	0.585097	0.537515	-0.0475813	-8.13222	0.544203	0.529401	-0.014802	-2.71995
S28	3	0.0499193	0.0499193	0	0	0.210955	0.210955	0	0	0.276504	0.276504	0	0	0.243696	0.243696	0	0	0.296825	0.296825	0	0	0.420846	0.420846	0	0	0.540853	0.540853	0	0	0.480849	0.480849	0	0
S35	3	0.133298	0.254234	0.120936	90.7257	0.542198	0.389839	-0.152359	-28.1003	0.435243	0.412193	-0.02305	-5.2959	0.474199	0.400116	-0.074083	-15.6228	0.493339	0.460586	-0.0327536	-6.63916	0.604318	0.514794	-0.0895236	-14.814					0.573258	0.452317	-0.120941	-21.0972
S38	3	0.112822	0.166887	0.0540648	47.9203	0.305673	0.522868	0.217195	71.0548	0.582306	0.551918	-0.0303885	-5.21864	0.525925	0.653621	0.127696	24.2803	0.604477	0.641818	0.0373418	6.17754	0.572879	0.62884	0.0559612	9.76841	0.634163	0.622007	-0.0121561	-1.91688	0.61932	0.631913	0.0125928	2.03333
S43	3	0.093556	0.093556	0	0	0.142474	0.142474	0	0	0.292139	0.292139	0	0	0.203054	0.203054	0	0	0.39611	0.39611	0	0	0.415852	0.415852	0	0	0.508807	0.508807	0	0	0.462329	0.462329	0	0
S44	3	0.141652	0.141652	0	0	0.445755	0.445755	0	0	0.424033	0.424033	0	0	0.503476	0.503476	0	0	0.491562	0.491562	0	0	0.49093	0.49093	0	0	0.527975	0.527975	0	0	0.515726	0.515726	0	0
S47	3	0.0935388	0.0841851	-0.00935373	-9.99983	0.231905	0.261985	0.0300802	12.9709	0.388387	0.360634	-0.0277526	-7.14561	0.195368	0.267317	0.0719486	36.8272	0.349027	0.444602	0.0955753	27.3834	0.362222	0.382792	0.0205704	5.67895	0.472154	0.498607	0.0264531	5.60263	0.43027	0.42962	-0.000649772	-0.151015
S49	3	0.0820785	0.0845741	0.00249566	3.04058	0.414212	0.302783	-0.111429	-26.9015	0.427927	0.361737	-0.0661896	-15.4675	0.572681	0.451375	-0.121307	-21.1822	0.536452	0.509502	-0.0269508	-5.0239	0.477843	0.487637	0.00979383	2.04959	0.557796	0.486566	-0.0712307	-12.77	0.565239	0.46897	-0.0962687	-17.0315
S53	3	0.0838953	0.0706396	-0.0132556	-15.8002	0.138258	0.137668	-0.000589286	-0.426223	0.259319	0.263539	0.00422027	1.62744	0.157858	0.122654	-0.0352039	-22.3011	0.351676	0.304446	-0.0472303	-13.4301	0.314404	0.328063	0.0136586	4.34428	0.454217	0.425202	-0.0290149	-6.3879	0.402946	0.364824	-0.0381226	-9.46096
S54	3	0.123704	0.137596	0.013892	11.23	0.245406	0.239409	-0.005997	-2.4437	0.383196	0.368361	-0.0148351	-3.8714	0.328223	0.472978	0.144755	44.1026	0.454253	0.497795	0.0435417	9.58535	0.467922	0.596963	0.129041	27.5775	0.567406	0.591552	0.0241466	4.25562	0.517664	0.594258	0.0765938	14.7961
S55	3	0.120139	0.120139	0	0	0.201958	0.201958	0	0	0.383263	0.383263	0	0	0.244867	0.244867	0	0	0.407586	0.407586	0	0	0.428149	0.428149	0	0	0.555805	0.555805	0	0	0.491977	0.491977	0	0
S56	3	0.0695691	0.126239	0.0566703	81.4591	0.165867	0.201116	0.0352487	21.2512	0.427717	0.426514	-0.00120305	-0.281272	0.170864	0.22806	0.0571959	33.4745	0.405174	0.426349	0.0211753	5.22622	0.410203	0.348269	-0.0619337	-15.0983					0.41896	0.387392	-0.0315684	-7.53494
S57	3	0.0738321	0.103755	0.0299231	40.5286	0.259937	0.242579	-0.0173572	-6.67749	0.330803	0.39443	0.0636269	19.2341	0.331772	0.382452	0.0506804	15.2757	0.448463	0.521579	0.073116	16.3037	0.406929	0.431957	0.0250277	6.15039	0.561854	0.567436	0.0055816	0.993425	0.505159	0.544508	0.0393488	7.78939
S59	3	0.0570177	0.0852673	0.0282497	49.5454	0.150687	0.147901	-0.00278575	-1.8487	0.260084	0.250351	-0.00973298	-3.74225	0.212882	0.251215	0.0383328	18.0066	0.382334	0.477309	0.0949749	24.8408	0.401566	0.321098	-0.0804673	-20.0384	0.512641	0.509426	-0.00321463	-0.627073	0.457103	0.415262	-0.0418409	-9.15351
S63	3	0.0842976	0.0759821	-0.00831547	-9.86442	0.1877	0.290223	0.102523	54.6206	0.377968	0.493472	0.115504	30.5593	0.378947	0.468726	0.0897786	23.6916	0.409969	0.598176	0.188207	45.9076	0.347246	0.384572	0.0373264	10.7493	0.454719	0.54911	0.0943912	20.7581	0.432344	0.573643	0.141299	32.6821
S64	3	0.0765924	0.0681023	-0.00849009	-11.0848	0.181456	0.178495	-0.00296139	-1.63201	0.38985	0.308266	-0.0815846	-20.9272	0.256365	0.286708	0.0303431	11.8359	0.448863	0.423792	-0.0250708	-5.58542	0.282426	0.319756	0.0373295	13.2174	0.593999	0.544051	-0.0499484	-8.40883	0.521431	0.483921	-0.0375096	-7.19359

## Sheet: ACC_BB
SUBJECT	GROUP	BB_min_1_T2	BB_min_1_T3	BB_MC_1_ABS	BB_MC_1_R	BB_min_2_T2	BB_min_2_T3	BB_MC_2_ABS	BB_MC_2_R	BB_min_3_T2	BB_min_3_T3	BB_MC_3_ABS	BB_MC_3_R	BB_min_4_T2	BB_min_4_T3	BB_MC_4_ABS	BB_MC_4_R	BB_min_5_T2	BB_min_5_T3	BB_MC_5_ABS	BB_MC_5_R	BB_min_6_T2	BB_min_6_T3	BB_MC_6_ABS	BB_MC_6_R	BB_min_7_T2	BB_min_7_T3	BB_MC_7_ABS	BB_MC_7_R	BB_min_AV-2_T2	BB_min_AV-2_T3	BB_MC_AV-2_ABS	BB_MC_AV-2_R
S12	1	0.0750826	0.0677221	-0.00736051	-9.80321	0.215986	0.186324	-0.0296623	-13.7334	0.13115	0.128559	-0.00259138	-1.97589	0.200777	0.187757	-0.0130209	-6.48524	0.29436	0.222414	-0.0719463	-24.4416	0.455259	0.429868	-0.025391	-5.57727					0.374809	0.326141	-0.0486686	-12.9849
S16	1	0.0919372	0.111372	0.0194352	21.1397	0.277716	0.214247	-0.0634693	-22.854	0.199481	0.118832	-0.0806497	-40.4297	0.346867	0.223681	-0.123186	-35.5139	0.382285	0.281756	-0.100529	-26.2968	0.537201	0.48894	-0.0482613	-8.98385					0.459743	0.385348	-0.0743951	-16.1819
S17	1	0.127876	0.0747658	-0.05311	-41.5325	0.28577	0.177279	-0.108491	-37.9644	0.158973	0.109119	-0.0498539	-31.36	0.289144	0.191274	-0.0978697	-33.8481	0.349496	0.249534	-0.0999623	-28.6019	0.401973	0.265279	-0.136693	-34.0056	0.43089	0.425358	-0.00553248	-1.28396	0.416431	0.345318	-0.0711129	-17.0767
S19	1	0.213821	0.200233	-0.0135877	-6.35471	0.449993	0.462833	0.0128404	2.85346	0.275173	0.19122	-0.0839527	-30.5091	0.411231	0.370717	-0.0405139	-9.85186	0.75457	0.266072	-0.488498	-64.7386	0.721776	0.476776	-0.245001	-33.9441					0.738173	0.371424	-0.366749	-49.6834
S25	1	0.213587	0.132866	-0.0807209	-37.793	0.63815	0.51437	-0.123781	-19.3968	0.221611	0.161011	-0.0605995	-27.345	0.608245	0.456051	-0.152194	-25.0218	0.448888	0.260149	-0.188739	-42.0458	0.57245	0.521601	-0.0508488	-8.88266					0.623198	0.48521	-0.137987	-22.1418
S30	1	0.1738	0.153922	-0.0198784	-11.4375	0.794153	0.508058	-0.286096	-36.0253	0.36301	0.188518	-0.174492	-48.068	0.84988	0.422465	-0.427415	-50.2912	0.512252	0.373166	-0.139086	-27.1518	0.618197	0.489215	-0.128982	-20.8643	0.568975	0.455829	-0.113146	-19.8859	0.822017	0.465261	-0.356755	-43.4
S31	1	0.0971571	0.107078	0.00992053	10.2108	0.442876	0.428006	-0.0148705	-3.3577	0.23574	0.139327	-0.0964135	-40.8982	0.734939	0.338829	-0.39611	-53.897	0.802889	0.325709	-0.47718	-59.4329	0.33913	0.548091	0.208962	61.617					0.768914	0.332269	-0.436645	-56.7872
S33	1	0.24676	0.250953	0.0041927	1.6991	0.506088	0.494049	-0.0120395	-2.37893	0.359441	0.277083	-0.0823576	-22.9127	0.424911	0.425593	0.000682218	0.160555	0.507401	0.411848	-0.0955526	-18.8318	0.518131	0.501421	-0.0167091	-3.22489	0.518518	0.590187	0.0716696	13.822	0.518324	0.545804	0.0274802	5.30175
S34	1	0.183745	0.1223	-0.0614449	-33.4403	0.493105	0.401352	-0.0917532	-18.6072	0.20491	0.197843	-0.00706682	-3.44874	0.305493	0.341827	0.0363337	11.8935	0.420187	0.470587	0.0503996	11.9946	0.460622	0.491269	0.0306473	6.65346	0.482093	0.567109	0.0850158	17.6347	0.487599	0.48423	-0.00336873	-0.690882
S36	1	0.136484	0.144793	0.00830918	6.08804	0.339258	0.460472	0.121214	35.7293	0.206462	0.175086	-0.0313756	-15.1968	0.291165	0.451494	0.16033	55.0649	0.291545	0.270849	-0.0206953	-7.0985	0.478405	0.488235	0.00982984	2.05471	0.386653	0.415523	0.0288702	7.46671	0.432529	0.451879	0.01935	4.4737
S41	1	0.157901	0.143073	-0.0148279	-9.39064	0.325651	0.250002	-0.0756488	-23.23	0.205311	0.270388	0.0650766	31.6965	0.349092	0.279279	-0.0698134	-19.9986	0.43474	0.458531	0.0237912	5.47252	0.408126	0.624548	0.216423	53.0284	0.529883	0.317118	-0.212765	-40.1532	0.482312	0.387825	-0.094487	-19.5904
S46	1	0.148994	0.238064	0.0890694	59.7803	0.283825	0.372747	0.0889221	31.3299	0.236108	0.270254	0.0341464	14.4622	0.471038	0.506412	0.0353736	7.5097	0.576821	0.479791	-0.0970301	-16.8215	0.634539	0.570667	-0.0638722	-10.0659					0.60568	0.525229	-0.0804512	-13.2828
S51	1	0.0823041	0.0808373	-0.00146674	-1.7821	0.447504	0.358876	-0.0886272	-19.8048	0.106649	0.175636	0.0689872	64.6865	0.5065	0.454647	-0.0518536	-10.2376	0.229615	0.259066	0.0294503	12.8259	0.564118	0.601591	0.0374729	6.64273					0.535309	0.528119	-0.00719036	-1.34322
S58	1	0.161606	0.312045	0.150438	93.0894	0.379575	0.54628	0.166705	43.9188	0.28602	0.363862	0.0778417	27.2154	0.393124	0.599158	0.206034	52.4092	0.494299	0.490769	-0.00352998	-0.714139	0.609528	0.702757	0.0932291	15.2953					0.551913	0.596763	0.0448495	8.12619
S61	1	0.261365	0.160191	-0.101174	-38.7098	0.473894	0.507006	0.0331122	6.98726	0.262009	0.236008	-0.0260013	-9.92379	0.568004	0.5146	-0.053404	-9.40203	0.431603	0.430488	-0.00111555	-0.258467									0.520949	0.510803	-0.0101459	-1.94758
S67	1	0.173906	0.173635	-0.000271076	-0.155875	0.639659	0.494882	-0.144777	-22.6335	0.225931	0.131755	-0.0941763	-41.6836	0.432797	0.372799	-0.0599979	-13.8628	0.268102	0.335806	0.0677045	25.2533	0.507551	0.576665	0.0691136	13.6171	0.593179	0.765387	0.172208	29.0313	0.616419	0.630134	0.0137152	2.22498
S68	1	0.17665	0.206109	0.0294587	16.6763	0.422359	0.419217	-0.00314248	-0.74403	0.276491	0.25188	-0.024611	-8.90119	0.44236	0.332866	-0.109494	-24.7523													0.43236	0.376041	-0.0563183	-13.0258
S71	1	0.166332	0.146038	-0.0202938	-12.2008	0.398717	0.319925	-0.0787928	-19.7616	0.422454	0.261539	-0.160915	-38.0906	0.502307	0.459864	-0.0424437	-8.44975	0.439939	0.347481	-0.0924575	-21.016	0.664316	0.611429	-0.0528872	-7.96114	0.557004	0.502733	-0.0542704	-9.74328	0.61066	0.557081	-0.0535788	-8.77392
S72	1	0.180024	0.105591	-0.0744325	-41.346	0.43049	0.246445	-0.184045	-42.7524	0.236295	0.182789	-0.0535061	-22.6437	0.231918	0.271842	0.0399246	17.215	0.264097	0.227945	-0.0361517	-13.6888	0.570875	0.464431	-0.106444	-18.6458					0.500683	0.355438	-0.145245	-29.0093
S14	2	0.148453	0.300709	0.152256	102.562	0.744454	0.483014	-0.261441	-35.1184	0.18891	0.212286	0.0233764	12.3743	0.779932	0.457395	-0.322537	-41.3545	0.300355	0.312487	0.0121319	4.03917	0.699556	0.463742	-0.235814	-33.7091					0.762193	0.470204	-0.291989	-38.309
S15	2	0.0998137	0.10256	0.00274592	2.75104	0.22907	0.297858	0.0687873	30.0289	0.175286	0.171876	-0.00341034	-1.94559	0.319666	0.269018	-0.0506481	-15.8441	0.323832	0.307681	-0.0161509	-4.98742	0.463325	0.43604	-0.0272854	-5.88903					0.393579	0.37186	-0.0217181	-5.51811
S20	2	0.0936034	0.0787316	-0.0148718	-15.8881	0.227306	0.18627	-0.0410356	-18.053	0.158475	0.178534	0.0200581	12.6569	0.276258	0.207078	-0.0691797	-25.0417	0.808455	0.250184	-0.558271	-69.0541	0.628456	0.484634	-0.143823	-22.8851					0.718456	0.367409	-0.351047	-48.8613
S21	2	0.142919	0.183948	0.0410282	28.7072	0.486344	0.559896	0.073552	15.1234	0.263165	0.313424	0.0502595	19.0981	0.363267	0.430428	0.0671611	18.4881	0.472153	0.3467	-0.125453	-26.5705	0.557282	0.495025	-0.0622575	-11.1716	0.752794	0.549248	-0.203546	-27.0387	0.655038	0.522136	-0.132901	-20.2891
S22	2	0.0964486	0.0957203	-0.000728366	-0.755185	0.502264	0.465892	-0.0363721	-7.24163	0.134616	0.127816	-0.00679998	-5.05139	0.544507	0.471061	-0.073446	-13.4885	0.381557	0.217542	-0.164015	-42.9856	0.619533	0.461529	-0.158004	-25.5037					0.58202	0.466295	-0.115725	-19.8833
S29	2	0.154337	0.12717	-0.0271676	-17.6027	0.797664	0.388737	-0.408927	-51.2656	0.19026	0.136258	-0.054002	-28.3832	0.527412	0.515489	-0.0119231	-2.26067	0.471595	0.306941	-0.164654	-34.9143	0.572931	0.387155	-0.185776	-32.4256					0.685298	0.387946	-0.297352	-43.3902
S37	2	0.205942	0.126282	-0.0796597	-38.6807	0.325043	0.379553	0.0545106	16.7703	0.153759	0.20987	0.0561103	36.4923	0.449483	0.418034	-0.0314492	-6.99676	0.380065	0.310255	-0.0698098	-18.3679	0.587367	0.492715	-0.0946519	-16.1146	0.542289	0.508835	-0.033454	-6.16904	0.564828	0.500775	-0.064053	-11.3403
S39	2	0.229551	0.149667	-0.0798835	-34.8	0.546657	0.497749	-0.0489077	-8.9467	0.343745	0.300546	-0.0431997	-12.5674	0.583564	0.532217	-0.0513471	-8.79888	0.480952	0.484589	0.00363673	0.756152	0.642413	0.586876	-0.0555371	-8.64508	0.623593	0.66635	0.0427563	6.85645	0.633003	0.626613	-0.00639039	-1.00954
S40	2	0.0975393	0.0861484	-0.0113908	-11.6782	0.339048	0.257794	-0.0812541	-23.9654	0.160163	0.110514	-0.0496486	-30.9989	0.280994	0.243925	-0.0370683	-13.1919	0.371051	0.300774	-0.0702776	-18.9401	0.470052	0.421136	-0.048916	-10.4065	0.374119	0.421801	0.047682	12.7451	0.422086	0.421469	-0.000617024	-0.146185
S45	2	0.130401	0.132642	0.00224106	1.71859	0.277058	0.27513	-0.00192725	-0.695614	0.177114	0.167658	-0.00945629	-5.33909	0.27589	0.248596	-0.0272944	-9.89321	0.342208	0.311806	-0.0304018	-8.88401	0.464872	0.366625	-0.0982468	-21.1342					0.40354	0.339216	-0.0643243	-15.94
S48	2	0.225479	0.257529	0.0320498	14.2141	0.428281	0.38045	-0.0478315	-11.1682	0.36638	0.352195	-0.0141852	-3.87171	0.390317	0.510395	0.120077	30.764	0.511182	0.472163	-0.0390192	-7.63312	0.668636	0.514639	-0.153998	-23.0316	0.433981	0.585491	0.151511	34.9118	0.589909	0.493401	-0.0965085	-16.3599
S50	2	0.0891819	0.1218	0.0326179	36.5745	0.314063	0.307169	-0.00689416	-2.19515	0.137729	0.216269	0.0785402	57.0254	0.276814	0.340177	0.0633628	22.89	0.460646	0.294477	-0.166169	-36.0731	0.520383	0.438148	-0.0822348	-15.8027	0.433467	0.388928	-0.0445387	-10.275	0.490514	0.366312	-0.124202	-25.3208
S52	2	0.177194	0.192137	0.0149427	8.43293	0.577666	0.617529	0.0398628	6.90066	0.261184	0.344898	0.0837139	32.0517	0.449751	0.571258	0.121507	27.0165	0.498444	0.387091	-0.111353	-22.3401	0.629105	0.642197	0.0130924	2.08112	0.579561	0.591473	0.0119119	2.05533	0.604333	0.616835	0.0125022	2.06875
S60	2	0.118765	0.167337	0.0485718	40.8974	0.318114	0.256012	-0.0621025	-19.5221	0.26798	0.246354	-0.0216252	-8.06973	0.363101	0.315282	-0.0478188	-13.1696	0.417034	0.476886	0.0598519	14.3518	0.510568	0.448184	-0.0623844	-12.2186	0.432757	0.449056	0.0162981	3.7661	0.471663	0.44862	-0.0230432	-4.88551
S66	2	0.205441	0.167506	-0.0379353	-18.4653	0.622037	0.505537	-0.1165	-18.7288	0.45268	0.362963	-0.0897172	-19.8191	0.537276	0.463937	-0.0733396	-13.6503													0.579657	0.484737	-0.0949197	-16.3752
S69	2	0.190748	0.144206	-0.0465426	-24.4	0.381553	0.47214	0.0905861	23.7414	0.323509	0.253151	-0.0703583	-21.7485	0.493887	0.465115	-0.0287722	-5.82566													0.43772	0.468627	0.030907	7.0609
S70	2	0.124925	0.120202	-0.00472277	-3.78049	0.281613	0.243549	-0.0380639	-13.5164	0.122693	0.10114	-0.0215533	-17.5668	0.268712	0.267194	-0.0015181	-0.564954	0.266349	0.178457	-0.0878926	-32.999	0.447808	0.354765	-0.0930424	-20.7773	0.431613	0.302913	-0.1287	-29.8183	0.43971	0.328839	-0.110871	-25.2146
S73	2	0.110085	0.136027	0.0259421	23.5655	0.271333	0.336645	0.0653125	24.071	0.120749	0.173987	0.0532385	44.0903	0.209739	0.332585	0.122846	58.5705	0.34407	0.327429	-0.0166409	-4.83651	0.390441	0.348	-0.0424411	-10.87					0.367256	0.337715	-0.029541	-8.04372
S74	2	0.154782	0.153566	-0.00121616	-0.785725	0.550984	0.423242	-0.127743	-23.1844	0.249266	0.251601	0.00233458	0.936581	0.625684	0.597901	-0.0277835	-4.4405	0.505413	0.362826	-0.142587	-28.212	0.595893	0.603253	0.00736028	1.23517					0.610789	0.600577	-0.0102116	-1.67187
S11	3	0.129775	0.111231	-0.0185441	-14.2894	0.411975	0.379013	-0.0329616	-8.00087	0.303775	0.22468	-0.0790949	-26.0373	0.459544	0.292227	-0.167317	-36.4094	0.297646	0.364767	0.0671213	22.5507	0.571338	0.444453	-0.126885	-22.2085					0.515441	0.36834	-0.147101	-28.5389
S13	3	0.0647804	0.0745764	0.00979603	15.1219	0.270443	0.274183	0.00373927	1.38264	0.12041	0.0893973	-0.0310128	-25.756	0.269386	0.2073	-0.0620865	-23.0474	0.189614	0.197632	0.00801766	4.22841	0.24747	0.267051	0.0195801	7.91211	0.381735	0.265815	-0.11592	-30.3666	0.326089	0.269999	-0.0560904	-17.2009
S18	3	0.128423	0.0731908	-0.0552323	-43.0081	0.41525	0.349084	-0.066166	-15.934	0.158223	0.136935	-0.0212889	-13.455	0.445733	0.327757	-0.117975	-26.4678	0.417974	0.288689	-0.129286	-30.9315	0.548709	0.401709	-0.147	-26.7902					0.497221	0.364733	-0.132488	-26.6457
S23	3	0.067674	0.054509	-0.013165	-19.4536	0.262939	0.195088	-0.0678503	-25.8046	0.0986994	0.108144	0.00944449	9.56894	0.213337	0.216001	0.00266435	1.24889	0.290317	0.19117	-0.0991472	-34.1513	0.274412	0.324398	0.0499859	18.2156	0.443892	0.483347	0.0394547	8.88837	0.367105	0.337258	-0.0298462	-8.13017
S24	3	0.0822674	0.0660346	-0.0162329	-19.7318	0.282902	0.231166	-0.0517356	-18.2875	0.146873	0.155703	0.00883003	6.01204	0.306159	0.236235	-0.0699232	-22.8389	0.331514	0.414918	0.0834046	25.1587	0.642326	0.637249	-0.00507718	-0.790436					0.48692	0.526084	0.0391637	8.04315
S27	3	0.116702	0.140936	0.0242345	20.7662	0.691674	0.567079	-0.124595	-18.0135	0.165649	0.187947	0.0222978	13.4609	0.782717	0.56738	-0.215338	-27.5115	0.319121	0.242143	-0.0769777	-24.1218	0.620361	0.583502	-0.0368587	-5.94149					0.737196	0.56723	-0.169966	-23.0558
S35	3	0.13894	0.136974	-0.00196576	-1.41483	0.398748	0.354676	-0.0440712	-11.0524	0.291397	0.267997	-0.0233994	-8.03007	0.498258	0.392158	-0.1061	-21.2941	0.519946	0.393806	-0.126141	-24.2603									0.509102	0.392982	-0.11612	-22.8088
S38	3	0.115425	0.145622	0.030197	26.1616	0.594419	0.561071	-0.0333479	-5.61018	0.197186	0.243937	0.0467512	23.7092	0.512514	0.592407	0.0798926	15.5884	0.448978	0.574086	0.125108	27.8651	0.620875	0.63641	0.0155346	2.50205	0.630293	0.663585	0.0332926	5.28208	0.625584	0.649998	0.0244136	3.90253
S47	3	0.125002	0.0986829	-0.0263192	-21.055	0.339462	0.314084	-0.0253782	-7.47601	0.176512	0.163238	-0.0132741	-7.52025	0.336074	0.37916	0.0430862	12.8205	0.340806	0.26092	-0.0798851	-23.4401	0.437097	0.45523	0.0181332	4.14856	0.393846	0.360095	-0.0337507	-8.56952	0.415471	0.407662	-0.00780873	-1.87949
S49	3	0.119735	0.121703	0.00196782	1.64348	0.432448	0.320897	-0.111551	-25.7952	0.21098	0.155724	-0.0552562	-26.1902	0.436998	0.239824	-0.197173	-45.12	0.361063	0.434128	0.0730653	20.2362	0.494251	0.413181	-0.0810703	-16.4027					0.465624	0.326503	-0.139122	-29.8785
S53	3	0.17964	0.158782	-0.0208585	-11.6113	0.311905	0.280879	-0.0310267	-9.94747	0.183975	0.169685	-0.0142907	-7.76774	0.297288	0.300459	0.00317164	1.06686	0.335728	0.335678	-5.0238e-05	-0.0149639	0.551164	0.435368	-0.115796	-21.0093					0.443446	0.385523	-0.057923	-13.062
S54	3	0.134755	0.11178	-0.022975	-17.0494	0.293139	0.281048	-0.0120908	-4.12461	0.335639	0.221155	-0.114483	-34.1091	0.349101	0.336804	-0.0122969	-3.52246	0.563299	0.359939	-0.20336	-36.1017	0.562992	0.484895	-0.0780973	-13.8718					0.563145	0.422417	-0.140729	-24.9898
S56	3	0.128309	0.154159	0.0258498	20.1465	0.412902	0.43713	0.0242286	5.86789	0.203776	0.350352	0.146576	71.9297	0.324699	0.439995	0.115296	35.5085	0.547031	0.434032	-0.112999	-20.6568	0.592756	0.619991	0.0272348	4.59461					0.569894	0.527012	-0.0428821	-7.52458
S57	3	0.178248	0.188697	0.0104487	5.86189	0.66157	0.607471	-0.0540994	-8.17743	0.214757	0.256333	0.0415761	19.3596	0.607857	0.571044	-0.0368128	-6.05617					0.514524	0.627646	0.113121	21.9856					0.634713	0.589257	-0.0454561	-7.16168
S59	3	0.211285	0.166702	-0.0445831	-21.1009	0.530514	0.398998	-0.131516	-24.7903	0.256199	0.186711	-0.0694884	-27.1228	0.485952	0.266479	-0.219473	-45.1635	0.334213	0.261126	-0.0730868	-21.8683	0.555886	0.527459	-0.0284269	-5.11379					0.5432	0.463229	-0.0799714	-14.7223
S63	3	0.304461	0.393411	0.0889493	29.2153	0.534877	0.613702	0.0788249	14.737	0.174826	0.440083	0.265257	151.727	0.570819	0.725678	0.154859	27.1292	0.351922	0.533906	0.181983	51.7113	0.5981	0.749926	0.151826	25.3846					0.58446	0.737802	0.153342	26.2366
S64	3	0.100295	0.0844566	-0.0158384	-15.7918	0.22184	0.192964	-0.0288762	-13.0167	0.146124	0.143948	-0.00217602	-1.48916	0.233017	0.226157	-0.00686011	-2.94404													0.227428	0.20956	-0.0178682	-7.85661

## Sheet: ACC_BB_ITT
SUBJECT	GROUP	BB_min_1_T2	BB_min_1_T3	BB_MC_1_ABS	BB_MC_1_R	BB_min_2_T2	BB_min_2_T3	BB_MC_2_ABS	BB_MC_2_R	BB_min_3_T2	BB_min_3_T3	BB_MC_3_ABS	BB_MC_3_R	BB_min_4_T2	BB_min_4_T3	BB_MC_4_ABS	BB_MC_4_R	BB_min_5_T2	BB_min_5_T3	BB_MC_5_ABS	BB_MC_5_R	BB_min_6_T2	BB_min_6_T3	BB_MC_6_ABS	BB_MC_6_R	BB_min_7_T2	BB_min_7_T3	BB_MC_7_ABS	BB_MC_7_R	BB_min_AV-2_T2	BB_min_AV-2_T3	BB_MC_AV-2_ABS	BB_MC_AV-2_R
S12	1	0.0750826	0.0677221	-0.00736051	-9.80321	0.215986	0.186324	-0.0296623	-13.7334	0.13115	0.128559	-0.00259138	-1.97589	0.200777	0.187757	-0.0130209	-6.48524	0.29436	0.222414	-0.0719463	-24.4416	0.455259	0.429868	-0.025391	-5.57727					0.374809	0.326141	-0.0486686	-12.9849
S16	1	0.0919372	0.111372	0.0194352	21.1397	0.277716	0.214247	-0.0634693	-22.854	0.199481	0.118832	-0.0806497	-40.4297	0.346867	0.223681	-0.123186	-35.5139	0.382285	0.281756	-0.100529	-26.2968	0.537201	0.48894	-0.0482613	-8.98385	0.971986	0.461774	-0.510212	-52.4917	0.754593	0.475357	-0.279237	-37.0049
S17	1	0.127876	0.0747658	-0.05311	-41.5325	0.28577	0.177279	-0.108491	-37.9644	0.158973	0.109119	-0.0498539	-31.36	0.289144	0.191274	-0.0978697	-33.8481	0.349496	0.249534	-0.0999623	-28.6019	0.401973	0.265279	-0.136693	-34.0056	0.43089	0.425358	-0.00553248	-1.28396	0.416431	0.345318	-0.0711129	-17.0767
S19	1	0.213821	0.200233	-0.0135877	-6.35471	0.449993	0.462833	0.0128404	2.85346	0.275173	0.19122	-0.0839527	-30.5091	0.411231	0.370717	-0.0405139	-9.85186	0.75457	0.266072	-0.488498	-64.7386	0.721776	0.476776	-0.245001	-33.9441					0.738173	0.371424	-0.366749	-49.6834
S25	1	0.213587	0.132866	-0.0807209	-37.793	0.63815	0.51437	-0.123781	-19.3968	0.221611	0.161011	-0.0605995	-27.345	0.608245	0.456051	-0.152194	-25.0218	0.448888	0.260149	-0.188739	-42.0458	0.57245	0.521601	-0.0508488	-8.88266					0.623198	0.48521	-0.137987	-22.1418
S30	1	0.1738	0.153922	-0.0198784	-11.4375	0.794153	0.508058	-0.286096	-36.0253	0.36301	0.188518	-0.174492	-48.068	0.84988	0.422465	-0.427415	-50.2912	0.512252	0.373166	-0.139086	-27.1518	0.618197	0.489215	-0.128982	-20.8643	0.568975	0.455829	-0.113146	-19.8859	0.822017	0.465261	-0.356755	-43.4
S31	1	0.0971571	0.107078	0.00992053	10.2108	0.442876	0.428006	-0.0148705	-3.3577	0.23574	0.139327	-0.0964135	-40.8982	0.734939	0.338829	-0.39611	-53.897	0.802889	0.325709	-0.47718	-59.4329	0.33913	0.548091	0.208962	61.617					0.768914	0.332269	-0.436645	-56.7872
S33	1	0.138857	0.138857	0	0	0.752753	0.752753	0	0	0.162217	0.162217	0	0	0.707157	0.707157	0	0	0.471412	0.471412	0	0	0.642296	0.642296	0	0	0.448466	0.448466	0	0	0.729955	0.729955	0	0
S34	1	0.24676	0.250953	0.0041927	1.6991	0.506088	0.494049	-0.0120395	-2.37893	0.359441	0.277083	-0.0823576	-22.9127	0.424911	0.425593	0.000682218	0.160555	0.507401	0.411848	-0.0955526	-18.8318	0.518131	0.501421	-0.0167091	-3.22489	0.518518	0.590187	0.0716696	13.822	0.518324	0.545804	0.0274802	5.30175
S36	1	0.183745	0.1223	-0.0614449	-33.4403	0.493105	0.401352	-0.0917532	-18.6072	0.20491	0.197843	-0.00706682	-3.44874	0.305493	0.341827	0.0363337	11.8935	0.420187	0.470587	0.0503996	11.9946	0.460622	0.491269	0.0306473	6.65346	0.482093	0.567109	0.0850158	17.6347	0.487599	0.48423	-0.00336873	-0.690882
S41	1	0.136484	0.144793	0.00830918	6.08804	0.339258	0.460472	0.121214	35.7293	0.206462	0.175086	-0.0313756	-15.1968	0.291165	0.451494	0.16033	55.0649	0.291545	0.270849	-0.0206953	-7.0985	0.478405	0.488235	0.00982984	2.05471	0.386653	0.415523	0.0288702	7.46671	0.432529	0.451879	0.01935	4.4737
S42	1	0.232817	0.232817	0	0	0.373515	0.373515	0	0	0.263143	0.263143	0	0	0.387445	0.387445	0	0	0.431126	0.431126	0	0	0.495261	0.495261	0	0					0.463193	0.463193	0	0
S46	1	0.157901	0.143073	-0.0148279	-9.39064	0.325651	0.250002	-0.0756488	-23.23	0.205311	0.270388	0.0650766	31.6965	0.349092	0.279279	-0.0698134	-19.9986	0.43474	0.458531	0.0237912	5.47252	0.408126	0.624548	0.216423	53.0284	0.529883	0.317118	-0.212765	-40.1532	0.482312	0.387825	-0.094487	-19.5904
S51	1	0.148994	0.238064	0.0890694	59.7803	0.283825	0.372747	0.0889221	31.3299	0.236108	0.270254	0.0341464	14.4622	0.471038	0.506412	0.0353736	7.5097	0.576821	0.479791	-0.0970301	-16.8215	0.634539	0.570667	-0.0638722	-10.0659			0	#DIV/0!	0.60568	0.525229	-0.0804512	-13.2828
S58	1	0.0823041	0.0808373	-0.00146674	-1.7821	0.447504	0.358876	-0.0886272	-19.8048	0.106649	0.175636	0.0689872	64.6865	0.5065	0.454647	-0.0518536	-10.2376	0.229615	0.259066	0.0294503	12.8259	0.564118	0.601591	0.0374729	6.64273			0	#DIV/0!	0.535309	0.528119	-0.00719036	-1.34322
S61	1	0.161606	0.312045	0.150438	93.0894	0.379575	0.54628	0.166705	43.9188	0.28602	0.363862	0.0778417	27.2154	0.393124	0.599158	0.206034	52.4092	0.494299	0.490769	-0.00352998	-0.714139	0.609528	0.702757	0.0932291	15.2953			0	#DIV/0!	0.551913	0.596763	0.0448495	8.12619
S62	1	0.261365	0.160191	-0.101174	-38.7098	0.473894	0.507006	0.0331122	6.98726	0.262009	0.236008	-0.0260013	-9.92379	0.568004	0.5146	-0.053404	-9.40203	0.431603	0.430488	-0.00111555	-0.258467							0	#DIV/0!	0.520949	0.510803	-0.0101459	-1.94758
S67	1	0.177205	0.114377	-0.062828	-35.455	0.289271	0.325057	0.0357853	12.3708	0.335317	0.217209	-0.118108	-35.2227	0.296122	0.365748	0.0696265	23.5128	0.423792	0.433808	0.0100152	2.36322	0.536577	0.589104	0.0525274	9.78935			0	#DIV/0!	0.480185	0.511456	0.0312713	6.51234
S68	1	0.173906	0.173635	-0.000271076	-0.155875	0.639659	0.494882	-0.144777	-22.6335	0.225931	0.131755	-0.0941763	-41.6836	0.432797	0.372799	-0.0599979	-13.8628	0.268102	0.335806	0.0677045	25.2533	0.507551	0.576665	0.0691136	13.6171	0.593179	0.765387	0.172208	29.0313	0.616419	0.630134	0.0137152	2.22498
S71	1	0.17665	0.206109	0.0294587	16.6763	0.422359	0.419217	-0.00314248	-0.74403	0.276491	0.25188	-0.024611	-8.90119	0.44236	0.332866	-0.109494	-24.7523											0	#DIV/0!	0.43236	0.376041	-0.0563183	-13.0258
S72	1	0.166332	0.146038	-0.0202938	-12.2008	0.398717	0.319925	-0.0787928	-19.7616	0.422454	0.261539	-0.160915	-38.0906	0.502307	0.459864	-0.0424437	-8.44975	0.439939	0.347481	-0.0924575	-21.016	0.664316	0.611429	-0.0528872	-7.96114	0.557004	0.502733	-0.0542704	-9.74328	0.61066	0.557081	-0.0535788	-8.77392
S32	1	0.180024	0.105591	-0.0744325	-41.346	0.43049	0.246445	-0.184045	-42.7524	0.236295	0.182789	-0.0535061	-22.6437	0.231918	0.271842	0.0399246	17.215	0.264097	0.227945	-0.0361517	-13.6888	0.570875	0.464431	-0.106444	-18.6458			0	#DIV/0!	0.500683	0.355438	-0.145245	-29.0093
S14	2	0.148453	0.300709	0.152256	102.562	0.744454	0.483014	-0.261441	-35.1184	0.18891	0.212286	0.0233764	12.3743	0.779932	0.457395	-0.322537	-41.3545	0.300355	0.312487	0.0121319	4.03917	0.699556	0.463742	-0.235814	-33.7091	1.2893	0.668925	-0.62038	-48.1174	1.03462	0.56316	-0.471458	-45.5683
S15	2	0.0998137	0.10256	0.00274592	2.75104	0.22907	0.297858	0.0687873	30.0289	0.175286	0.171876	-0.00341034	-1.94559	0.319666	0.269018	-0.0506481	-15.8441	0.323832	0.307681	-0.0161509	-4.98742	0.463325	0.43604	-0.0272854	-5.88903			0	#DIV/0!	0.393579	0.37186	-0.0217181	-5.51811
S20	2	0.0936034	0.0787316	-0.0148718	-15.8881	0.227306	0.18627	-0.0410356	-18.053	0.158475	0.178534	0.0200581	12.6569	0.276258	0.207078	-0.0691797	-25.0417	0.808455	0.250184	-0.558271	-69.0541	0.628456	0.484634	-0.143823	-22.8851			0	#DIV/0!	0.718456	0.367409	-0.351047	-48.8613
S21	2	0.142919	0.183948	0.0410282	28.7072	0.486344	0.559896	0.073552	15.1234	0.263165	0.313424	0.0502595	19.0981	0.363267	0.430428	0.0671611	18.4881	0.472153	0.3467	-0.125453	-26.5705	0.557282	0.495025	-0.0622575	-11.1716	0.752794	0.549248	-0.203546	-27.0387	0.655038	0.522136	-0.132901	-20.2891
S22	2	0.0964486	0.0957203	-0.000728366	-0.755185	0.502264	0.465892	-0.0363721	-7.24163	0.134616	0.127816	-0.00679998	-5.05139	0.544507	0.471061	-0.073446	-13.4885	0.381557	0.217542	-0.164015	-42.9856	0.619533	0.461529	-0.158004	-25.5037			0	#DIV/0!	0.58202	0.466295	-0.115725	-19.8833
S29	2	0.154337	0.12717	-0.0271676	-17.6027	0.797664	0.388737	-0.408927	-51.2656	0.19026	0.136258	-0.054002	-28.3832	0.527412	0.515489	-0.0119231	-2.26067	0.471595	0.306941	-0.164654	-34.9143	0.572931	0.387155	-0.185776	-32.4256			0	#DIV/0!	0.685298	0.387946	-0.297352	-43.3902
S37	2	0.205942	0.126282	-0.0796597	-38.6807	0.325043	0.379553	0.0545106	16.7703	0.153759	0.20987	0.0561103	36.4923	0.449483	0.418034	-0.0314492	-6.99676	0.380065	0.310255	-0.0698098	-18.3679	0.587367	0.492715	-0.0946519	-16.1146	0.542289	0.508835	-0.033454	-6.16904	0.564828	0.500775	-0.064053	-11.3403
S39	2	0.229551	0.149667	-0.0798835	-34.8	0.546657	0.497749	-0.0489077	-8.9467	0.343745	0.300546	-0.0431997	-12.5674	0.583564	0.532217	-0.0513471	-8.79888	0.480952	0.484589	0.00363673	0.756152	0.642413	0.586876	-0.0555371	-8.64508	0.623593	0.66635	0.0427563	6.85645	0.633003	0.626613	-0.00639039	-1.00954
S40	2	0.0975393	0.0861484	-0.0113908	-11.6782	0.339048	0.257794	-0.0812541	-23.9654	0.160163	0.110514	-0.0496486	-30.9989	0.280994	0.243925	-0.0370683	-13.1919	0.371051	0.300774	-0.0702776	-18.9401	0.470052	0.421136	-0.048916	-10.4065	0.374119	0.421801	0.047682	12.7451	0.422086	0.421469	-0.000617024	-0.146185
S45	2	0.130401	0.132642	0.00224106	1.71859	0.277058	0.27513	-0.00192725	-0.695614	0.177114	0.167658	-0.00945629	-5.33909	0.27589	0.248596	-0.0272944	-9.89321	0.342208	0.311806	-0.0304018	-8.88401	0.464872	0.366625	-0.0982468	-21.1342			0	#DIV/0!	0.40354	0.339216	-0.0643243	-15.94
S48	2	0.225479	0.257529	0.0320498	14.2141	0.428281	0.38045	-0.0478315	-11.1682	0.36638	0.352195	-0.0141852	-3.87171	0.390317	0.510395	0.120077	30.764	0.511182	0.472163	-0.0390192	-7.63312	0.668636	0.514639	-0.153998	-23.0316	0.433981	0.585491	0.151511	34.9118	0.589909	0.493401	-0.0965085	-16.3599
S50	2	0.0891819	0.1218	0.0326179	36.5745	0.314063	0.307169	-0.00689416	-2.19515	0.137729	0.216269	0.0785402	57.0254	0.276814	0.340177	0.0633628	22.89	0.460646	0.294477	-0.166169	-36.0731	0.520383	0.438148	-0.0822348	-15.8027	0.433467	0.388928	-0.0445387	-10.275	0.490514	0.366312	-0.124202	-25.3208
S52	2	0.177194	0.192137	0.0149427	8.43293	0.577666	0.617529	0.0398628	6.90066	0.261184	0.344898	0.0837139	32.0517	0.449751	0.571258	0.121507	27.0165	0.498444	0.387091	-0.111353	-22.3401	0.629105	0.642197	0.0130924	2.08112	0.579561	0.591473	0.0119119	2.05533	0.604333	0.616835	0.0125022	2.06875
S60	2	0.118765	0.167337	0.0485718	40.8974	0.318114	0.256012	-0.0621025	-19.5221	0.26798	0.246354	-0.0216252	-8.06973	0.363101	0.315282	-0.0478188	-13.1696	0.417034	0.476886	0.0598519	14.3518	0.510568	0.448184	-0.0623844	-12.2186	0.432757	0.449056	0.0162981	3.7661	0.471663	0.44862	-0.0230432	-4.88551
S66	2	0.139364	0.139364	0	0	0.411312	0.411312	0	0	0.173034	0.173034	0	0	0.375991	0.375991	0	0	0.320085	0.320085	0	0	0.404807	0.404807	0	0	0.554056	0.554056	0	0	0.482684	0.482684	0	0
S69	2	0.205441	0.167506	-0.0379353	-18.4653	0.622037	0.505537	-0.1165	-18.7288	0.45268	0.362963	-0.0897172	-19.8191	0.537276	0.463937	-0.0733396	-13.6503											0	#DIV/0!	0.579657	0.484737	-0.0949197	-16.3752
S70	2	0.190748	0.144206	-0.0465426	-24.4	0.381553	0.47214	0.0905861	23.7414	0.323509	0.253151	-0.0703583	-21.7485	0.493887	0.465115	-0.0287722	-5.82566											0	#DIV/0!	0.43772	0.468627	0.030907	7.0609
S73	2	0.124925	0.120202	-0.00472277	-3.78049	0.281613	0.243549	-0.0380639	-13.5164	0.122693	0.10114	-0.0215533	-17.5668	0.268712	0.267194	-0.0015181	-0.564954	0.266349	0.178457	-0.0878926	-32.999	0.447808	0.354765	-0.0930424	-20.7773	0.431613	0.302913	-0.1287	-29.8183	0.43971	0.328839	-0.110871	-25.2146
S74	2	0.110085	0.136027	0.0259421	23.5655	0.271333	0.336645	0.0653125	24.071	0.120749	0.173987	0.0532385	44.0903	0.209739	0.332585	0.122846	58.5705	0.34407	0.327429	-0.0166409	-4.83651	0.390441	0.348	-0.0424411	-10.87			0	#DIV/0!	0.367256	0.337715	-0.029541	-8.04372
S65	2	0.154782	0.153566	-0.00121616	-0.785725	0.550984	0.423242	-0.127743	-23.1844	0.249266	0.251601	0.00233458	0.936581	0.625684	0.597901	-0.0277835	-4.4405	0.505413	0.362826	-0.142587	-28.212	0.595893	0.603253	0.00736028	1.23517			0	#DIV/0!	0.610789	0.600577	-0.0102116	-1.67187
S11	3	0.129775	0.111231	-0.0185441	-14.2894	0.411975	0.379013	-0.0329616	-8.00087	0.303775	0.22468	-0.0790949	-26.0373	0.459544	0.292227	-0.167317	-36.4094	0.297646	0.364767	0.0671213	22.5507	0.571338	0.444453	-0.126885	-22.2085			0	#DIV/0!	0.515441	0.36834	-0.147101	-28.5389
S13	3	0.0647804	0.0745764	0.00979603	15.1219	0.270443	0.274183	0.00373927	1.38264	0.12041	0.0893973	-0.0310128	-25.756	0.269386	0.2073	-0.0620865	-23.0474	0.189614	0.197632	0.00801766	4.22841	0.24747	0.267051	0.0195801	7.91211	0.381735	0.265815	-0.11592	-30.3666	0.326089	0.269999	-0.0560904	-17.2009
S18	3	0.128423	0.0731908	-0.0552323	-43.0081	0.41525	0.349084	-0.066166	-15.934	0.158223	0.136935	-0.0212889	-13.455	0.445733	0.327757	-0.117975	-26.4678	0.417974	0.288689	-0.129286	-30.9315	0.548709	0.401709	-0.147	-26.7902	0.793983	0.361201	-0.432782	-54.5077	0.671346	0.381455	-0.289891	-43.1806
S23	3	0.067674	0.054509	-0.013165	-19.4536	0.262939	0.195088	-0.0678503	-25.8046	0.0986994	0.108144	0.00944449	9.56894	0.213337	0.216001	0.00266435	1.24889	0.290317	0.19117	-0.0991472	-34.1513	0.274412	0.324398	0.0499859	18.2156	0.443892	0.483347	0.0394547	8.88837	0.367105	0.337258	-0.0298462	-8.13017
S24	3	0.0822674	0.0660346	-0.0162329	-19.7318	0.282902	0.231166	-0.0517356	-18.2875	0.146873	0.155703	0.00883003	6.01204	0.306159	0.236235	-0.0699232	-22.8389	0.331514	0.414918	0.0834046	25.1587	0.642326	0.637249	-0.00507718	-0.790436			0	#DIV/0!	0.48692	0.526084	0.0391637	8.04315
S27	3	0.116702	0.140936	0.0242345	20.7662	0.691674	0.567079	-0.124595	-18.0135	0.165649	0.187947	0.0222978	13.4609	0.782717	0.56738	-0.215338	-27.5115	0.319121	0.242143	-0.0769777	-24.1218	0.620361	0.583502	-0.0368587	-5.94149	1.11249	0.623815	-0.488673	-43.9261	0.947603	0.595598	-0.352005	-37.1469
S35	3	0.113324	0.113324	0	0	0.357348	0.357348	0	0	0.242267	0.242267	0	0	0.453693	0.453693	0	0	0.358632	0.358632	0	0							0	#DIV/0!	0.406162	0.406162	0	0
S38	3	0.13894	0.136974	-0.00196576	-1.41483	0.398748	0.354676	-0.0440712	-11.0524	0.291397	0.267997	-0.0233994	-8.03007	0.498258	0.392158	-0.1061	-21.2941	0.519946	0.393806	-0.126141	-24.2603							0	#DIV/0!	0.509102	0.392982	-0.11612	-22.8088
S43	3	0.115425	0.145622	0.030197	26.1616	0.594419	0.561071	-0.0333479	-5.61018	0.197186	0.243937	0.0467512	23.7092	0.512514	0.592407	0.0798926	15.5884	0.448978	0.574086	0.125108	27.8651	0.620875	0.63641	0.0155346	2.50205	0.630293	0.663585	0.0332926	5.28208	0.625584	0.649998	0.0244136	3.90253
S44	3	0.166017	0.166017	0	0	0.573905	0.573905	0	0	0.234613	0.234613	0	0	0.493071	0.493071	0	0	0.422263	0.422263	0	0	0.49382	0.49382	0	0			0	#DIV/0!	0.533863	0.533863	0	0
S47	3	0.112042	0.112042	0	0	0.305837	0.305837	0	0	0.210725	0.210725	0	0	0.405986	0.405986	0	0	0.470174	0.470174	0	0	0.605965	0.605965	0	0			0	#DIV/0!	0.538069	0.538069	0	0
S49	3	0.125002	0.0986829	-0.0263192	-21.055	0.339462	0.314084	-0.0253782	-7.47601	0.176512	0.163238	-0.0132741	-7.52025	0.336074	0.37916	0.0430862	12.8205	0.340806	0.26092	-0.0798851	-23.4401	0.437097	0.45523	0.0181332	4.14856	0.393846	0.360095	-0.0337507	-8.56952	0.415471	0.407662	-0.00780873	-1.87949
S53	3	0.119735	0.121703	0.00196782	1.64348	0.432448	0.320897	-0.111551	-25.7952	0.21098	0.155724	-0.0552562	-26.1902	0.436998	0.239824	-0.197173	-45.12	0.361063	0.434128	0.0730653	20.2362	0.494251	0.413181	-0.0810703	-16.4027					0.465624	0.326503	-0.139122	-29.8785
S54	3	0.17964	0.158782	-0.0208585	-11.6113	0.311905	0.280879	-0.0310267	-9.94747	0.183975	0.169685	-0.0142907	-7.76774	0.297288	0.300459	0.00317164	1.06686	0.335728	0.335678	-5.0238e-05	-0.0149639	0.551164	0.435368	-0.115796	-21.0093					0.443446	0.385523	-0.057923	-13.062
S55	3	0.134755	0.11178	-0.022975	-17.0494	0.293139	0.281048	-0.0120908	-4.12461	0.335639	0.221155	-0.114483	-34.1091	0.349101	0.336804	-0.0122969	-3.52246	0.563299	0.359939	-0.20336	-36.1017	0.562992	0.484895	-0.0780973	-13.8718					0.563145	0.422417	-0.140729	-24.9898
S56	3	0.130249	0.130249	0	0	0.439951	0.439951	0	0	0.189216	0.189216	0	0	0.404275	0.404275	0	0	0.227129	0.227129	0	0	0.43047	0.43047	0	0					0.435211	0.435211	0	0
S57	3	0.128309	0.154159	0.0258498	20.1465	0.412902	0.43713	0.0242286	5.86789	0.203776	0.350352	0.146576	71.9297	0.324699	0.439995	0.115296	35.5085	0.547031	0.434032	-0.112999	-20.6568	0.592756	0.619991	0.0272348	4.59461					0.569894	0.527012	-0.0428821	-7.52458
S59	3	0.178248	0.188697	0.0104487	5.86189	0.66157	0.607471	-0.0540994	-8.17743	0.214757	0.256333	0.0415761	19.3596	0.607857	0.571044	-0.0368128	-6.05617					0.514524	0.627646	0.113121	21.9856					0.634713	0.589257	-0.0454561	-7.16168
S63	3	0.211285	0.166702	-0.0445831	-21.1009	0.530514	0.398998	-0.131516	-24.7903	0.256199	0.186711	-0.0694884	-27.1228	0.485952	0.266479	-0.219473	-45.1635	0.334213	0.261126	-0.0730868	-21.8683	0.555886	0.527459	-0.0284269	-5.11379					0.5432	0.463229	-0.0799714	-14.7223
S64	3	0.304461	0.393411	0.0889493	29.2153	0.534877	0.613702	0.0788249	14.737	0.174826	0.440083	0.265257	151.727	0.570819	0.725678	0.154859	27.1292	0.351922	0.533906	0.181983	51.7113	0.5981	0.749926	0.151826	25.3846					0.58446	0.737802	0.153342	26.2366
S28	3	0.100295	0.0844566	-0.0158384	-15.7918	0.22184	0.192964	-0.0288762	-13.0167	0.146124	0.143948	-0.00217602	-1.48916	0.233017	0.226157	-0.00686011	-2.94404													0.227428	0.20956	-0.0178682	-7.85661

## Sheet: ACC_SB
SUBJECT	GROUP	SB_min_1_T2	SB_min_1_T3	SB_MC_1_ABS	SB_MC_1_R	SB_min_2_T2	SB_min_2_T3	SB_MC_2_ABS	SB_MC_2_R	SB_min_3_T2	SB_min_3_T3	SB_MC_3_ABS	SB_MC_3_R	SB_min_4_T2	SB_min_4_T3	SB_MC_4_ABS	SB_MC_4_R	SB_min_5_T2	SB_min_5_T3	SB_MC_5_ABS	SB_MC_5_R	SB_min_6_T2	SB_min_6_T3	SB_MC_6_ABS	SB_MC_6_R	SB_min_7_T2	SB_min_7_T3	SB_MC_7_ABS	SB_MC_7_R	SB_min_AV-2_T2	SB_min_AV-2_T3	SB_MC_AV-2_ABS	SB_MC_AV-2_R
S12	1	0.111413	0.084824	-0.0265891	-23.8654	0.234502	0.144052	-0.0904497	-38.571	0.215565	0.1681	-0.0474647	-22.0188	0.261115	0.200122	-0.0609935	-23.3588	0.377173	0.211522	-0.165651	-43.9192	0.429238	0.24516	-0.184078	-42.8848					0.403205	0.228341	-0.174864	-43.3686
S16	1	0.0974639	0.117411	0.0199472	20.4662	0.255619	0.253137	-0.00248215	-0.971035	0.362296	0.322411	-0.0398842	-11.0087	0.273962	0.235161	-0.0388002	-14.1627	0.405696	0.323834	-0.0818623	-20.1782	0.417983	0.337012	-0.0809704	-19.3717					0.411839	0.330423	-0.0814164	-19.769
S17	1	0.106314	0.114463	0.00814872	7.66477	0.170462	0.189573	0.0191114	11.2115	0.231272	0.176223	-0.0550491	-23.8028	0.224508	0.273392	0.0488842	21.7739	0.384404	0.24976	-0.134644	-35.0267	0.437154	0.30555	-0.131604	-30.1048					0.410779	0.277655	-0.133124	-32.4077
S19	1	0.188126	0.210074	0.0219483	11.6668	0.293106	0.325861	0.0327549	11.1751	0.383153	0.447969	0.0648161	16.9165	0.377404	0.453755	0.0763519	20.2308	0.438707	0.43721	-0.00149755	-0.341355									0.41093	0.442589	0.0316593	7.70431
S25	1	0.185123	0.135119	-0.050004	-27.0113	0.387688	0.297244	-0.0904447	-23.3292	0.405762	0.319865	-0.0858968	-21.1692	0.430754	0.423915	-0.00683984	-1.58788	0.472914	0.389095	-0.083819	-17.724	0.67513	0.492693	-0.182436	-27.0224					0.574022	0.440894	-0.133128	-23.1921
S30	1	0.20498	0.233979	0.0289993	14.1474	0.759227	0.506664	-0.252563	-33.2658	0.647163	0.492221	-0.154942	-23.9417	0.517826	0.445879	-0.0719474	-13.8941	0.632441	0.50406	-0.128381	-20.2993	0.572736	0.517066	-0.0556702	-9.72005	0.630397	0.584951	-0.045446	-7.2091	0.703195	0.499442	-0.203753	-28.9753
S31	1	0.210178	0.172423	-0.0377548	-17.9632	0.260446	0.244309	-0.0161368	-6.19585	0.332521	0.354027	0.0215069	6.46783	0.348754	0.31071	-0.038044	-10.9086	0.441788	0.465184	0.0233961	5.29579									0.395271	0.387947	-0.00732395	-1.85289
S33	1	0.197595	0.182567	-0.0150278	-7.60535	0.339273	0.339384	0.000111314	0.0328096	0.442934	0.435044	-0.00788982	-1.78126	0.114322	0.422567	0.308245	269.628	0.180052	0.492306	0.312254	173.424	0.477421	0.387138	-0.0902834	-18.9106					0.460177	0.411091	-0.0490866	-10.6669
S34	1	0.176064	0.193168	0.017104	9.71462	0.32147	0.357779	0.0363095	11.2948	0.461836	0.469687	0.00785056	1.69986	0.406747	0.441159	0.0344118	8.46025	0.441001	0.504627	0.0636262	14.4277	0.597328	0.604118	0.00679004	1.13674					0.529582	0.536903	0.0073203	1.38228
S36	1	0.148132	0.14936	0.00122782	0.828868	0.228081	0.351981	0.1239	54.323	0.312246	0.32508	0.0128338	4.11015	0.291647	0.469503	0.177857	60.9836	0.29718	0.373184	0.0760038	25.575	0.430683	0.427634	-0.00304941	-0.708042					0.371465	0.376357	0.00489219	1.317
S41	1	0.254982	0.128342	-0.126639	-49.6661	0.409808	0.257015	-0.152793	-37.2841	0.610246	0.329391	-0.280855	-46.0233	0.500212	0.230366	-0.269846	-53.9463	0.646308	0.36448	-0.281828	-43.6058	0.649844	0.392116	-0.257728	-39.66					0.648076	0.378298	-0.269778	-41.6275
S46	1	0.131572	0.163016	0.0314442	23.8989	0.322733	0.295076	-0.0276566	-8.56952	0.484098	0.557936	0.0738382	15.2527	0.409191	0.440809	0.0316174	7.72681	0.464231	0.609344	0.145114	31.2589									0.474164	0.58364	0.109476	23.0882
S51	1	0.110004	0.162781	0.0527775	47.9778	0.21223	0.278011	0.0657806	30.995	0.333705	0.411901	0.0781958	23.4326	0.299362	0.300216	0.00085368	0.285166	0.371991	0.434294	0.0623028	16.7484	0.383905	0.487264	0.10336	26.9233					0.377948	0.460779	0.0828312	21.916
S58	1	0.162719	0.106136	-0.0565831	-34.7735	0.317719	0.258581	-0.0591383	-18.6134	0.417584	0.508172	0.0905879	21.6934	0.34355	0.441028	0.097478	28.3737	0.572093	0.659977	0.0878836	15.3617	0.550646	0.646484	0.095838	17.4046					0.56137	0.65323	0.0918608	16.3637
S61	1	0.11951	0.115053	-0.00445628	-3.7288	0.200793	0.228863	0.0280699	13.9795	0.241818	0.325065	0.0832473	34.4256	0.355416	0.302627	-0.0527893	-14.8528	0.381277	0.354281	-0.0269958	-7.08038									0.368346	0.328454	-0.0398926	-10.8302
S67	1	0.123329	0.185506	0.0621764	50.415	0.208255	0.308659	0.100405	48.2124	0.261267	0.446172	0.184904	70.7722	0.36503	0.439681	0.0746507	20.4506	0.468322	0.571795	0.103473	22.0943									0.416676	0.505738	0.0890617	21.3743
S68	1	0.122519	0.129011	0.00649159	5.29843	0.196291	0.283437	0.0871466	44.3966	0.262561	0.325378	0.062817	23.9247	0.314642	0.360878	0.0462362	14.6948	0.437637	0.435103	-0.00253409	-0.57904									0.37614	0.397991	0.021851	5.80929
S71	1	0.141375	0.171497	0.0301214	21.306	0.200413	0.287938	0.0875251	43.6723	0.480703	0.395887	-0.0848159	-17.6441	0.441024	0.297319	-0.143705	-32.5845	0.430601	0.337661	-0.0929401	-21.5838									0.460863	0.346603	-0.114261	-24.7927
S72	1	0.167071	0.211904	0.0448325	26.8344	0.232502	0.463615	0.231113	99.4028	0.325548	0.612913	0.287364	88.2708	0.407077	0.682834	0.275757	67.7407	0.536956	0.73212	0.195165	36.3465	0.568684	0.926161	0.357477	62.8604					0.472016	0.707477	0.235461	49.8841
S14	2	0.252183	0.209844	-0.0423385	-16.7888	0.351801	0.268125	-0.0836763	-23.7851	0.455553	0.382349	-0.0732039	-16.0692	0.403249	0.374195	-0.0290541	-7.205	0.582835	0.392281	-0.190555	-32.6944									0.519194	0.387315	-0.131879	-25.4007
S15	2	0.203255	0.117622	-0.0856331	-42.1309	0.210208	0.207972	-0.00223586	-1.06364	0.326772	0.26524	-0.0615312	-18.83	0.34914	0.262591	-0.0865492	-24.7892	0.363736	0.280931	-0.0828052	-22.7652	0.427972	0.300481	-0.127491	-29.7895	0.776657	0.334567	-0.44209	-56.9222	0.602314	0.317524	-0.28479	-47.2827
S20	2	0.174082	0.15457	-0.0195118	-11.2084	0.316827	0.330408	0.0135816	4.28676	0.366225	0.294056	-0.072169	-19.7062	0.389333	0.334278	-0.0550551	-14.1409	0.385186	0.333061	-0.0521248	-13.5324	0.47158	0.475516	0.00393597	0.834633					0.430457	0.404897	-0.0255596	-5.93778
S21	2	0.163934	0.136205	-0.0277295	-16.915	0.297505	0.283643	-0.013862	-4.65941	0.400105	0.362726	-0.0373791	-9.34233	0.361386	0.383981	0.0225951	6.25234	0.484254	0.455547	-0.0287067	-5.92803									0.442179	0.409136	-0.0330429	-7.47274
S22	2	0.161206	0.166217	0.00501043	3.10808	0.330856	0.202351	-0.128505	-38.8401	0.409144	0.337276	-0.0718678	-17.5654	0.406917	0.336386	-0.0705311	-17.333	0.475728	0.421646	-0.0540816	-11.3682	0.69815	0.38488	-0.31327	-44.8714					0.586939	0.403263	-0.183676	-31.2938
S29	2	0.212323	0.138362	-0.0739613	-34.8343	0.318226	0.276515	-0.0417111	-13.1074	0.478098	0.37395	-0.104148	-21.7838	0.377257	0.413573	0.0363156	9.62622	0.525805	0.437584	-0.0882209	-16.7782									0.501952	0.405767	-0.0961844	-19.1621
S37	2	0.227253	0.185548	-0.0417052	-18.3519	0.423181	0.401926	-0.0212546	-5.02259	0.368103	0.454042	0.0859383	23.3462	0.562533	0.48734	-0.0751935	-13.3669	0.585145	0.511682	-0.0734627	-12.5546	0.653564	0.531551	-0.122013	-18.6688					0.619354	0.521617	-0.0977376	-15.7806
S39	2	0.17688	0.139222	-0.0376584	-21.2903	0.478254	0.36299	-0.115264	-24.101	0.531678	0.447072	-0.0846066	-15.9131	0.523025	0.422702	-0.100323	-19.1814	0.526775	0.493053	-0.0337222	-6.40163	0.613041	0.567084	-0.0459568	-7.49653					0.57236	0.507078	-0.0652817	-11.4057
S40	2	0.116031	0.0930267	-0.0230047	-19.8263	0.15664	0.194907	0.038267	24.4298	0.226048	0.273817	0.0477687	21.1321	0.175124	0.220596	0.0454719	25.9655	0.251213	0.324375	0.0731622	29.1236	0.282045	0.262836	-0.0192089	-6.8106					0.266629	0.293605	0.0269767	10.1177
S45	2	0.160695	0.117423	-0.043272	-26.928	0.237017	0.206773	-0.0302438	-12.7602	0.384546	0.376563	-0.0079826	-2.07585	0.29212	0.288337	-0.0037823	-1.29478	0.433486	0.424387	-0.00909889	-2.09901	0.399729	0.391294	-0.00843544	-2.11029					0.416607	0.40784	-0.00876717	-2.10442
S48	2	0.177062	0.208523	0.0314608	17.7682	0.332941	0.305439	-0.0275027	-8.26053	0.453861	0.441225	-0.0126355	-2.78401	0.347727	0.374953	0.0272261	7.82974	0.520415	0.511152	-0.00926367	-1.78005									0.487138	0.476188	-0.0109496	-2.24774
S50	2	0.150735	0.186481	0.0357463	23.7146	0.223129	0.248993	0.0258641	11.5916	0.389505	0.388511	-0.000993856	-0.255159	0.271106	0.297985	0.0268783	9.91431	0.363185	0.350872	-0.012313	-3.39027	0.324928	0.483923	0.158996	48.9326					0.376345	0.369692	-0.00665341	-1.7679
S52	2	0.272545	0.316686	0.0441414	16.196	0.491373	0.41195	-0.0794229	-16.1635	0.483869	0.554131	0.0702612	14.5207	0.583251	0.547884	-0.035367	-6.06378	0.611452	0.611157	-0.000295162	-0.0482723	0.621243	0.606422	-0.0148205	-2.38562					0.616348	0.60879	-0.00755784	-1.22623
S60	2	0.152307	0.149527	-0.00278015	-1.82536	0.368608	0.310556	-0.0580523	-15.7491	0.354547	0.346864	-0.0076832	-2.16705	0.448247	0.41111	-0.0371371	-8.28496	0.549402	0.443698	-0.105704	-19.2398	0.43557	0.446801	0.0112307	2.57838					0.498824	0.427404	-0.0714204	-14.3177
S66	2	0.38412	0.121345	-0.262776	-68.4098	0.625872	0.293927	-0.331945	-53.0372	0.657528	0.396125	-0.261403	-39.7554	0.662713	0.364089	-0.298624	-45.0609	0.64865	0.545743	-0.102907	-15.8648									0.66012	0.380107	-0.280013	-42.4185
S69	2	0.160083	0.150999	-0.00908313	-5.67403	0.328537	0.2503	-0.0782375	-23.8139	0.556527	0.491921	-0.0646055	-11.6087	0.367828	0.359792	-0.00803629	-2.1848	0.582466	0.601517	0.0190512	3.27079	0.466548	0.439887	-0.0266608	-5.71448					0.569496	0.546719	-0.0227771	-3.99952
S70	2	0.0843456	0.065906	-0.0184396	-21.862	0.139431	0.153746	0.0143155	10.2671	0.28002	0.232665	-0.0473549	-16.9113	0.198043	0.144428	-0.0536141	-27.072	0.236036	0.206128	-0.0299083	-12.6711	0.208426	0.168448	-0.0399775	-19.1807	0.424264	0.22847	-0.195794	-46.1491	0.352142	0.230567	-0.121574	-34.5243
S73	2	0.13927	0.18086	0.0415898	29.8626	0.248293	0.355006	0.106713	42.9787	0.327272	0.395221	0.0679488	20.7622	0.294802	0.402557	0.107755	36.5514	0.418361	0.467916	0.0495552	11.8451									0.372817	0.431569	0.058752	15.7589
S74	2	0.205119	0.149774	-0.0553447	-26.9818	0.374658	0.358614	-0.0160433	-4.28211	0.553894	0.652169	0.0982753	17.7426	0.493125	0.566235	0.0731097	14.8258	0.591472	0.636132	0.0446599	7.55064									0.572683	0.64415	0.0714676	12.4794
S11	3	0.135879	0.179961	0.0440822	32.4422	0.599594	0.282321	-0.317273	-52.9146	0.433949	0.27887	-0.155079	-35.7367	0.48337	0.382437	-0.100934	-20.8812	0.708536	0.375957	-0.332579	-46.9389									0.654065	0.329139	-0.324926	-49.6779
S13	3	0.148292	0.130719	-0.0175734	-11.8505	0.243712	0.189478	-0.0542342	-22.2534	0.29279	0.367973	0.075183	25.6781	0.234792	0.367338	0.132547	56.4529	0.314849	0.364003	0.0491547	15.6122	0.640152	0.369055	-0.271097	-42.3488					0.4775	0.366529	-0.110971	-23.24
S18	3	0.193487	0.159899	-0.0335875	-17.3591	0.422385	0.262561	-0.159824	-37.8384	0.556898	0.370185	-0.186713	-33.5273	0.46366	0.391939	-0.0717214	-15.4685	0.558439	0.471289	-0.0871499	-15.606									0.557669	0.420737	-0.136932	-24.5543
S23	3	0.136481	0.0900951	-0.0463856	-33.9869	0.196789	0.206673	0.00988408	5.02268	0.351087	0.302523	-0.0485634	-13.8323	0.409168	0.297738	-0.11143	-27.2333	0.451192	0.405937	-0.0452549	-10.0301									0.43018	0.351837	-0.0783424	-18.2115
S24	3	0.119348	0.0922503	-0.0270982	-22.7051	0.192018	0.177242	-0.0147759	-7.69506	0.24299	0.285156	0.0421665	17.3532	0.22885	0.275998	0.0471481	20.6022	0.27585	0.300045	0.0241949	8.77103									0.25942	0.292601	0.0331807	12.7903
S27	3	0.19195	0.190655	-0.00129577	-0.675056	0.292194	0.273969	-0.0182248	-6.23723	0.285269	0.273196	-0.0120726	-4.23201	0.323301	0.388605	0.0653035	20.199	0.427189	0.471738	0.0445494	10.4285									0.375245	0.430171	0.0549264	14.6375
S35	3	0.191994	0.197885	0.0058904	3.06801	0.353912	0.307697	-0.0462147	-13.0582	0.40797	0.437785	0.0298154	7.30823	0.367002	0.406377	0.0393745	10.7287	0.427875	0.514811	0.0869358	20.318									0.417923	0.476298	0.0583756	13.968
S38	3	0.294206	0.375413	0.0812067	27.6019	0.424391	0.649331	0.224941	53.0032	0.587978	0.642834	0.0548556	9.32952	0.573693	0.647962	0.0742694	12.9458	0.65771	0.661725	0.00401572	0.610562	0.603551	0.669772	0.0662209	10.9719					0.63063	0.665748	0.0351183	5.56876
S47	3	0.312676	0.186844	-0.125832	-40.2436	0.408132	0.347027	-0.061105	-14.9719	0.462359	0.50903	0.0466712	10.0942	0.378219	0.466536	0.0883173	23.3509	0.525104	0.390816	-0.134288	-25.5737	0.560651	0.477939	-0.0827122	-14.7529					0.542878	0.434378	-0.1085	-19.9861
S49	3	0.232424	0.124857	-0.107567	-46.2805	0.294582	0.328873	0.0342919	11.6409	0.402417	0.347987	-0.0544304	-13.5258	0.484353	0.424484	-0.0598689	-12.3606	0.412577	0.435513	0.022936	5.5592	0.565011	0.495032	-0.069979	-12.3854					0.524682	0.459758	-0.064924	-12.374
S53	3	0.116632	0.143918	0.0272862	23.3952	0.2208	0.236943	0.0161434	7.31135	0.321281	0.369486	0.0482046	15.0039	0.28004	0.34562	0.0655799	23.4181	0.359693	0.370442	0.0107495	2.98853									0.340487	0.369964	0.029477	8.65732
S54	3	0.219382	0.233166	0.0137839	6.28309	0.342716	0.347089	0.00437279	1.27592	0.428342	0.393831	-0.0345116	-8.05702	0.426165	0.518709	0.0925442	21.7156	0.440537	0.481319	0.0407829	9.25755									0.434439	0.437575	0.00313563	0.721765
S56	3	0.250205	0.247302	-0.0029031	-1.16029	0.291942	0.404606	0.112664	38.5911	0.286855	0.410406	0.123551	43.0708	0.453414	0.603268	0.149854	33.0503	0.45848	0.663214	0.204734	44.655									0.455947	0.633241	0.177294	38.8849
S57	3	0.180452	0.179279	-0.00117307	-0.650075	0.371784	0.447503	0.0757184	20.3662	0.380385	0.466749	0.0863646	22.7045	0.437329	0.378737	-0.0585916	-13.3976	0.470106	0.546147	0.0760409	16.1753									0.453717	0.462442	0.00872461	1.92292
S59	3	0.207951	0.202321	-0.00562969	-2.70722	0.356065	0.381319	0.0252541	7.09256	0.453401	0.45355	0.000149404	0.0329519	0.448887	0.355197	-0.0936904	-20.8717	0.50586	0.501406	-0.00445414	-0.880507	0.486908	0.468917	-0.0179912	-3.69499					0.496384	0.485162	-0.0112227	-2.26088
S63	3	0.166211	0.23236	0.0661484	39.7978	0.339205	0.313902	-0.0253032	-7.45956	0.36822	0.484156	0.115936	31.4855	0.405456	0.441192	0.035736	8.81379	0.410366	0.573106	0.162741	39.6575									0.407911	0.507149	0.0992383	24.3284
S64	3	0.142827	0.0912938	-0.0515332	-36.0809	0.225554	0.279505	0.0539512	23.9194	0.281862	0.462307	0.180445	64.0191	0.362942	0.259474	-0.103468	-28.5082	0.583079	0.4211	-0.161979	-27.7799									0.473011	0.340287	-0.132724	-28.0593

[truncated: 11 more sheets: ACC_SB_ITT, ACC_BD, ACC_BD_ITT, CE, CE_ITT, YBT, YBT_ITT, TH, TH_ITT, Posturog, Posturog_ITT]
